# Supplementary material for: Structure and replication cycle of a virus infecting climate-modulating alga Emiliania huxleyi
Source: Sci Adv. 2024 Apr 10;10(15):eadk1954. doi: 10.1126/sciadv.adk1954 (PMC11006232; doi:10.1126/sciadv.adk1954)
Supplement: Supplementary file 2 — Movies S1 to S3 [file sciadv.adk1954_movies_s1_to_s3.zip]

Archive with 3 entries (3 files):
- adk1954_Movie_S1.mp4
- adk1954_Movie_S2.mp4
- adk1954_Movie_S3.mp4
