# Supplementary material for: Structure and replication cycle of a virus infecting climate-modulating alga Emiliania huxleyi
Source: Sci Adv. 2024 Apr 10;10(15):eadk1954. doi: 10.1126/sciadv.adk1954 (PMC11006232; doi:10.1126/sciadv.adk1954)
Supplement: Supplementary file 3 — File S1 [file sciadv.adk1954_file_s1.zip]

Archive with 1 entries (1 files):
- adk1954_file_S1.fasta
