# Supplementary material for: Structure and replication cycle of a virus infecting climate-modulating alga Emiliania huxleyi
Source: Sci Adv. 2024 Apr 10;10(15):eadk1954. doi: 10.1126/sciadv.adk1954 (PMC11006232; doi:10.1126/sciadv.adk1954)
Supplement: Supplementary file 3 — File S1 [file sciadv.adk1954_file_s1.zip › adk1954_file_S1.fasta]

>ADX06196.1__hypothetical_protein_162325946__Organic_Lake_phycodnavirus_2
MC----------------------------------------------------------
-DNIIDDYTN----------------------SDLFAL----------------LSLSAE
LSTKSLIQQQALLKKEF-----------------------------------------DF
---------------HAFINNVEERLIR------------------------------KS
CGFENNVINFGEEMKPS-------------------------DEFSLINTNNKYYERNII
EKVLVVDTKYRDNFF-------------------------------TETSTNFNIVLPNV
VKNVISIQLSDIEFPNTWYPFDET--GNTFHIKASSM--EWIRIDISSQAYYYQDLFDSV
NKKLTLISNVFSGEDN------SYNSFEFVKTSTPSGTGTISFTSVDSY-------IEDI
SNTLVVPYINYDLDFFSDNPNEFIYSGNDYGR----------------------------
----------------------------------------------KYLGWHLGFRN---
--------ITP---FYSNEQNY--------------------TSESTIDLGGPRYLYLII
DD-NKYMNSAKMSSIKNIFARISLQGAP------FSLYNSNSFSVYSDIRKYNGLV-DLS
HLSIKLIDEYGTPL--NLNNNDYSFTIKMN--------------------------TVQT
T-----------------------------------
>YP_009173735.1__hypothetical_protein_ceV_480__Chrysochromulina_ericina_virus
MN-----------------------------------------NF---------------
-NKLITKYSN--------------------------------------------LELKEI
LGLNDVTDNGQI------------------------------------------------
---------------QKHLSNIELKVSD------------------------------MS
FSDKNRMLTFLHQAKNKLDETTSYLVTPDDNPVIRNPNTLLGSKVKVYGSDENPINTKII
QKTINIDSRFRDQYY-------------------------------NSKSSDFHIDLPET
FRKVVHLSLTSYELPISIYGINSC--NNHFIIQSKT---NRYNIDISNGNYASSNILNKV
NKSLNNV------------------GLSDISYNIDQVNGKSYFTTT--------------
----------------TNNNYEIFFNRDICGN----------------------------
------------------------------DDLQTP----------LKLGWNLGFRVGHY
YL-------------------------------------NKVWSEATVNLDTPKYLYICI
DDFTNAGNNGSDSTLSNIITRINYSQALQVNRGFNVVFN--------SDRFYHGPV-DIK
KLRITILDEYGRVV--DLNNMDWSFTLNLD--------------------------ILYN
------------------------------------
>YP_009173444.1__hypothetical_protein_ceV_189__Chrysochromulina_ericina_virus
MD----------------------------------------------------------
--------LNIDN-----------------------------------------YNIDEL
LNLFNIKEKNSDLQEKL-------------------------------------------
---------------TNEVDNLPEDKDSLIEFYTKAVFKILNCKKNLEDRIKKNDKKE--
----------------------EVINLVDNNNNIINRELINGPPIYTINKNLNPLERETI
TTLLSINSKFRDS---------------------------------YSSSTDFSIELNEP
YNNVGSIKLASMELMNSYYTISEYLRTNFFTIEYFQYSTFVKHFTIPDGNYNILELVDTI
NNNIFEKYDK----------TTPGNSIRLVETVYHTIKGKVNFK----------------
------------ADPSYKWGFNISFRD--------------------HLPKRPA------
----------------------------------------------LNFGWILGYRDLEY
YFTPNPSPCDPYKYISPCKDGYLPQNTETNILN--------FNPQAVANTLGTNYFLLEV
DDFNRNQSVVSNTQLKNILARIP-------NTADSMIYE--SSDRVFKARKYFGPV-KLT
KFKIRLLDENGIVV--NLNNNDIVINLQIE------ILNAPYK-------------NLV-
-------YRN--------------------------
>YP_009173430.1__hypothetical_protein_ceV_175__Chrysochromulina_ericina_virus
MH----------------------------------------------------------
------------------------------------------------------------
----NIVNHHNH------------------------------------------------
------------------------------------------------------------
------------------------------------------PSITTYNLTENPLRRTSY
KKLININSRFRDNYT-------------------------------TTPASDFYFNFPEP
IDNIVSMKLNRIILPKFIYTINHKTGSNNFTIYIKYEGGTNNRICIQSGSYSGEQMKKIL
NDELKQVL--------------PSVLLDLIHVKYEPTTGKIYFEIT----------ISTV
PHVT-----------IDKIKFCFDYIEPCQAT---------------GVPCSSFNGNNTS
NFCQNSNVYK------------------------------------LTLGWILGFRGDYK
YNVATTNPIGKFTGIKDNGMQYLE-NTYCDPSGYTLLNDTNFGGESIYDPLGNRYFLLSI
ND-QNHHNRNQKETLTNILAKVY-------ACGGECCYD--------EERIYFGPT-NIS
RLNIRLLDEFGRVV--DLNNGDYSFTLEVE--------------------------ILYD
L-----------------------------------
>YP_003970033.1__hypothetical_protein_crov400__Cafeteria_roenbergensis_virus_BV_PW1
ME----------------------------------------------------------
------------------------------------------------------------
------------------------------------------------------------
------------------------------------------------------------
------------------------------------------------------------
NHLIPVDSIFRNYND-------------------------------FTKSNPFIYYLPNS
LKNISYVRLSSVELPKIIPQFSQELGNNFFEVARDLPGSVSEKVILEEGFYEKDNLNPNL
SNKINLETNPSSILSN-------------FKIE-------VNINGFNQ------------
------------IKISADDNFTLNFGTHKHPYIVASNVSVKESKNYTNVYYDSL------
-----KEVYKFKINSISSLSTN---NGNLNLPILTNNSSDLKGNKKPPLGYYLGF-----
-----------YK-FYTGSNVYYS------------------AEPNLYII---KYLLVKV
NNY-------TNHEDDQYLAKIIVKNQE------MPTFD--ESNKISKRCLFNKPR-DVD
ELKISIHDPYGNII--DFNNQDFSLTVELG--------------------------LIQN
-SDLRNQYREGMP-----------------------
>AQN68225.1__hypothetical_protein__Saudi_moumouvirus
MI----YMKNIK----NMNN--RF----F----HKEQ---------------NNIFKPNF
NNVFKESYIVVDSSKRQKETINNY-DKLYNLQPYALSF-TNNSSIIKINMPFHNFKIGDY
LSVNNIVSKMVFLNN-------VISVKKNSKYMRINHMGHPDNNTEFKKVEYIDKLPTNY
LNNLYILKKSKNI-LQISLSGICGNNY-NRDFIGNIPVNFLNTLHDVYLIFREENGK-FQ
HDPDNYLIKLDKKSSINYSDNLNNTTNKSTNTICVKFYNIYGIPLSLFNPSN--------
--YFEVMLTDNNSFSIDIEHKAIVDPNYMGGGPMPYVRKITQQITGYPNPNKYIYKLDRD
YKNIISAQIISATFPNFQKEITEN--NNKLYWRNLDN-KHIYNISIEPGNYSPQNLVDVI
QQKLNSVINIKYCR--NKYDKYGNYKYHIFNVDINSNIDQVIFSSYKEIELNSNIILKLN
KKILICEILDSNEKHTINYNDIMIINHPNHEFEENTQIIISNSHSINNVPFFIINKKHNI
HKVLNKDQYLIYLDNYDPINSQ-NKTDFYSIRIKYPNKFQLLFTHDDTLGNVLNFN----
--TNNNTLITPYKNIISNKDNSGE---------------------KKIGMNQFSYFYITC
QNFKCFDNTK---PVDNVFGIIKLTD----TTRNKYLDE----SFISGEKIFETPLNSLN
ELDIEMKYPNNDLV--EFNNMDHMFVIKLI-----EINSQPFNV------------NIS-
-GKSNLQFIN--------------------------
>YP_010779658.1__hypothetical_protein_QJ854_gp359__Moumouvirus_goulette
MS-----------------------------------------------------RKSNF
DSIIKESYIVVDSSKRQKETINNY-DKLYNLQPYALSF-TNNSNIIKIKMPSHNFGVGDY
LSVNNIVSKMVFLNN-------VISVKKNSKYMRINHVGHPNNSSEFKKVEYVDKLPKNY
QKNFYLHKNLNNI-LQISLSGIYGNNY-GRDFIGNISVNFLNTLHNVYLIFYEENGI-FQ
HDPNNYLIKLDKKSSINYSDNSNDTINKSTNVVCIKFHNIYGIPISLFNTSN--------
--FFQIVSTDINYFSINIKYKAIVDPNYMGGGPLPYVRKIIQQTMGYPNPNKYIYKLDRD
YKNIISAQIISTTFPNFNKEITEN--NNKLYWRNIDN-KHIYNISIEPGNYSPQDLANIL
QEKLNSVINIKYQNI-SKYDKYGNYKYHIFNVNINSNTNEVIFSSYKEIELNSIVILKLN
KNVLISEIMDSNVKHLINHNDIMIIHHPNHELEENTQIIISNSQSINNVPNFIINQKHAI
HKILNKDQYLIYLNNYNPIDSQ-NNVDFCSIRIKYPNKFQLLFTYDDTLGKILNFD----
--TKNNTLITSYKNNISNKDNLQE------------------TKLKKIGINEFSYFYITC
KNFECFENTK---PVTDVFGIIKLTD----VTRNKYLDE----SFVSGEKIFETPLNFLN
ELDIEIKYPNNDLV--EFNNMDHMFVIKIT-----EINNKPLNV------------NII-
-EKSGLQFVNNKL-----------------------
>QGR53862.1__hypothetical_protein__Moumouvirus_maliensis
MN--------------NITR--KL----L----HSRQ----------------NISKPNF
NNVFKESYIVVDSSKRQNKNINNY-DKLYNLQPYALSF-TNDSNIIKINMPFHDFKSGDY
LSVNNIVSKTVFLNN-------VISIKKNSKYMRINHNNHPKNNTEFKKVEYVDKLPKNF
LNKLYICKKTKNI-LQISLTGINGNNF-NRDFIGNIPVNYLNTTHNVYLIFHEEDGI-FQ
HDPDNYLIKLNKKSSINYLDNLNNTTKKSTNTTCVKYHNLYGIPISLFNPSN--------
--NFQVTSTHTNFFTLDIKYQAIVDPNYMGGGPLPFVRKISQEIIGYPNPNKYIYKLDYD
YKNIISAQIISTTFINFERQITEK--NNKFYWRNLDE-KHIYNISIEPGNYSLVDLSNII
QHKLNSVVNIKYQ---NKYDKYGNYKYHIFNVDINSNTDNIIFSSYKEIELNSVIILKLK
TNILINEIVDSNVKNLTNQNDVMIIHHPNHELKKNMQIIISNSQPINNVPQNIINQKHTI
HKILNKDQYLIYLDNYDPINSQ-NSADYFSVRIKYPNKFQLLFNYEDTIGKILNFD----
--TQNNTLITPYKYILSNNDISEN--------------------RSKIVMNEFSYFYITC
KNFGCFENTK---PVEDVFGIIKLTD----ITRNKYLDE----SFVSGEKIFETPLNSLN
ELDIEMKYPNGDLV--EFNNMDHMFVIKLI-----QINNQPFNI------------NIN-
-EKSGLQFIN--------------------------
>AUV58344.1__hypothetical_protein__Bandra_megavirus
ME----KYNQYQ----NMYP--QH----Y----QSLQ----------------KINQQEF
VNKLKISYVRVESCQRQQNIIDKY-SKLDNLQPYALSF-SNNSSIITINMVNHDFNKGEY
VSLNNIVSKTVFLSN-------VFSVKKNSHYIRINHNGHPLNPSHFTVVEYVDKLPQKY
SNQYYICTKTDIN-LEISLSNTSDNNS-KS--IGNISMNYLTSKHRVYLLFTQVDGH-FK
HDANNYLIKLDKKSSINYNDNI--------NTVYIKYYHLYGIPISLFNYTN--------
--YFNIISNDKNSFDIDIKYKAIVDPEYMGGGPSPYVRKIIERNIGYPNPNQYMYQLDRE
YNNVIEARITDIIFANFYKQITNK--NNKIYWKNLDN-NTIYHATIDPGNYSIDELMHAM
QLSMNSVPY--YS---NKYDEEGNYLYHIFDININKPTNTININSYQEIELIQYVAIESN
TKFLITTIYNMDLEPVYCQNDIIIIKHPNHDLTVGTNIIISDSNDIGNTPASIINSEHVI
DNIIDSNRYSIKLGKYNPIQSQFQNVCFNNIRIKYPNKFMLLLEESDNLNQILGFVDI--
--TYTNSITKKYEI-------------------------------NDIIKNYNNYFYITC
KNFGCFENTK---PVSDVFAIVKLNE----MTRNKYLSE----SLVSYPKIFDTALDSLN
ELDIKMYYPNGELV--DFFGTEHMFIMEIK-----EVVSQLNAT------------SIK-
-ENNNTMIIPRKIV----------------------
>YP_010788957.1__hypothetical_protein_QKC54_gp0374__Megavirus_baoshan
ME----KYNQYQ----NTSP--QH----Y----KSLQ----------------KINQQEF
INKLKISFVRIESSQRQKNIIDKY-SKLDNLQPYALSF-TNNSSIITINMINHDFKKGEY
VSLNNIVSKTVLLSN-------VFSVKKNSHYLRINHNGHPLNPRHFTMVEYVDKLPQKY
SNQYYVCTKTDIN-LEISISNVSDNYS-KS--IGNMFMNYLTSKHRVYLLFTQINGH-FK
HDGNNYLIKLDKKSLINYNDSF--------NTVCIKYYHLYGIPISLFNHTN--------
--YFNVISNDKNSFDIDIKHKAIVDPEYMGGGPSPYVRKIIERNTGYPNPNQYTYQLDRE
YNNIIEARITDIVFANFYKQITNK--NNKIYWKNLDD-KTIHQATIDPGNYSLDELISTI
QFSMNSVP---YS---RKYDDKGNYMYHIFDIKINKDTNMINISSYKEIELIQFVILESN
IKFLITSIDNIDLEPMYCQNDVAIIKHPNHELTIGTNIIINGSNDIDNTPASIINSEHII
DNIIDSDRYSIKLGKYNPIQSNNKYVCFNNIRIKYPNKFMLLLEEPDNLNQILGFVDM--
--TYTNSIIEKYEI-------------------------------SNVTKNHNNYFYITC
KNFGCFENTK---PVSDVFAIVKLNE----TTRNKYLSE----SLISHPKIFDTPLNSLN
KLDIEMYYPNGELV--DFFGTEHMFIMEIK-----EVISQLNTT------------NIK-
-ENNNTMIVPQKIA----------------------
>WBF70866.1__hypothetical_protein__Megavirus_caiporensis
MD----KYNQYQ----NMHP--QH----Y----RSLQ----------------NINRQEF
INKLKISYIRVESNQRQQYIIDKY-SKLDNLQPYALSF-SNNSSVVTINMPNHNFNKGEY
VSLNNIVSKIVFLSN-------VFSVKKNSYFIRINHNDHPLNPDHFTKVEYVDKLPQKY
SNQYYICTKTNIN-LEISLSNTSDNCS-KS--IGNISMNYLTSKHRVYLLFTQINGF-FK
HDPNNYLIKLDNKSSVNYNDT---------NTFCIKYYHLYGIPISLFNHTN--------
--YFNIISNDKNIFDIDIKYKAIVDPEYMGGGPSPYIRKIIERNVGYPNPNEYTYQLDRE
YNNVIEARITDIIFANFYKQITNN--NNKIYWKNLDN-NIIYQATIDPGNYHANELIHIM
QIAMNNVP---YS---NKYDEKGNYLYHIFDININKSTNTININSYREIELIQYVIIESN
IKFLIISIDNTDLEPICYQNDTIIIKHPNHNLTIGTNIIISDSNDIGNTPASIINSEHII
DNIIDSNRYSVKLGKYNPIQ--FQKIYFNNIRIKYPNKFMLLLEEPDNLNQILGFTNI--
--TYTNCLIKKYEN-------------------------------NDIIKNDNSYFYITC
KNFGCFENTK---PVSDVFAIVKLNE----TTRDKYLSE----SLISYPKIFETALDSLN
ELDIKMYYPNGELV--DFYGTEHMFIMEIK-----EVISQLNAT------------NIK-
-ENNNTMITPQKIV----------------------
>AYV85309.1__MAG_hypothetical_protein_Satyrvirus10_10__Satyrvirus_sp.
MA---------------------------------------------------HIQPTDY
KIQPCISYIHVDSAQRQKDHTNHYEEELYSLPPYALHF-TNNSSFVTVNLPGHKFKNGDH
IILNNVISKNIILNN-------VLSVKKNSFFVRILHKNHPNSSEEFDLIEYVDELPMSY
ENQHYILKKNHKLDFTIQLSNIIGSNF-NRNFIGNISVNYLNKKQIVYLIFTKRNNI-FQ
HDPDSYLIMLDKRSSINYKDGTNPTNILANNNIYIKFFNLFGIPLNYLNSGT-PTNENFK
YAYMTIVSTSDNSFTIDANHNAIVDPTNKGGGNKLFARRIYITSSGYPDPNFYCFKLDRT
YKNIFQIKMISSIFPNSQLTINNKIANNKLYWRNLDDGDYIYSLSVQPGNYTPQQLSNEI
EKKFSKIIRYPYTKEYMLYDEKGYNKFHIVKINISEKTDKVLFRAFRELV-QDGVLLDTD
TAVLINEIVSADINP-TGAKKIMVVKHPNHQLNENDVITISNSSPMNRVPAHIINKSYPI
NKILDQNHYEILLDTYTPLENFVKKNMCNKISIKYPDKFQLLFNYGDTLGNIIGFSS---
--VGENSSVTPYKHKIYNSDPYVS--------GVQEKNK-----LTKLNMTGYNYFYISC
PELELYHNTK---PVKNVFSVVRWFD----NPGN-VVFD----SFEPSTKIFRTPLSFLF
ELNFAFYHPDGRLV--EFNGLDHSFTLEIT-----ELYPI----------------NIS-
------------------------------------
>YP_010780824.1__hypothetical_protein_QJ856_gp0541__Tupanvirus_deep_ocean
MAQNLNTSEINSMSKITTFKN------------NDIQNYT------------DINQQKNI
NTQKYISYIHVDSSKRNLQPINNY-EDLYSLPPYPLYF-TNGSSKVVVNFPNHPFQTNDR
VALSNVVSKNVMLNN-------ALMVKKNSYFVRIFHQNHPTNENEFTKIGYVDTLPSSY
NNQYYILKDNPTINLMIQLSNIKGSDS-TRTFIGNIPINYLNKKHNVYLLFIKNGQT-FY
SDPNSYLIVLERKSSINYLDGVNSTTITATNNVYIKFHNLYGVPLNYLNNGT-PINENSK
YPHVTILSTTDNTFTIDTNYNAIVDPDNRGGGGQVYIRKIFETIPGYPNPNSYVYRLDKT
YKNVIQAKIISSEFPNSQRIINNDVINNKLYWRNLDDGDYIYQLSIEPGNYAPFELKNAI
ESAFNSTIHYKYTNEYLIYDENGYNKYHIVDVDISDVTDKVTFSSYKELVQQDKIIIDTT
TAILIDNIIDTEINPLSINNNRMIIFHPNHQLNTGDKITITNSRSINQVPEVAINKQHVI
NRVLNENYYEVALDKYIPTDNEHKNSVPNIVAIKYPDIFQLFFNFQDTLGNLLSFNK---
--VGEDIAITPYKHIIANTDPYTNDYNY-DSLGSEYQQR-----LKKLNMTGYNYFYISC
PELATINNTK---PVPNVFSIIRWSD----NPGS-VVID----SFAPTTKYFNNPVASIS
ELHFTMIHPDGRLV--EFNGLDHSFTIEIV-----ELYNQPNGT------------NIN-
-ARMNSEIHLKKF---------------------EL
>YP_010782129.1__hypothetical_protein_QJ857_gp0578__Tupanvirus_soda_lake
MSQNLNTFEM-STAKRNGYLN------------NEKQNYM------------NTDQQKNI
NTQKYISYIHVDSSRRNIQPINNY-DELYSLPPYPLYF-TNESSKITVNFPNHPFQINDR
VALSNVVSKNVMLNN-------ALMVKKNSYFVRIFHQNHPTNENEFTKIGYVDMLPTSY
TNQYYILKDNATINLMIQLSNIKGSDH-TRTFIGNIPINYLNKKHNVYLLFIKNEQT-FY
SDPNSYMIILERKSSINYMDGVKTST-IATNNIYIKFHNLYGVPLNYLNSGT-PINENSK
YPYVTVLSITENTFTIDTNYNAIVDPDNKGGGGQVYVRKISETIPGYPNPNSYVYKLDKT
YKNVIQAKIIASEFPNSQRIINNSIINNKLYWRNLDDGDYIYQLSIEPGNYSPIELKNAI
ETAFNSTIHYKYTDEYLIYDENGYNKYHIVDVDISDTTDKVTFSSYKELVLQDKIIIDTI
TAILIDNIIDSEINPLSTNKTRMIIFHPNHQLDVGDKIMITNSKSINQVPEIAINKQHVI
NKILNQDYYEVTLDKYIPIDNNQIDSVPNLVVIKYPDIFQLLFNFEDTLGNLLSFNK---
--VGEDIAITSYKHTITNTDPYAYDYNY-DSLGSEYQQK-----LKKLNMTGYNYFFISC
PELATINNTK---PVPNVFSIVRWSD----NPGS-VVID----SFAPTTKYFNNPIASIS
ELHLTMIHPDGRLV--EFNGLDHSFTIEIV-----ELYNQPNGT------------DIN-
-ARMNSEIHLKKI---------------------ET
>YP_010777394.1__hypothetical_protein_QJ850_gp485__Acanthamoeba_polyphaga_mimivirus
MN----STKNNKGKLLTTQPT-------------------------------NDIGPPNL
TQKIIKTNVNVDSRFRINKSYNKY-GETVHLDPYSIEF-QNNNSIIKIHLTNNPFNDGDK
IILHNISSKNLLLKD-------IIMMKKNSMFIRFLHRNHPSDFNQFIPIEYVDFLPMSY
DISHYIWTGFSNI--SINVSGVVGLNS-DSNFMGNIPINYLNSFHIVIPLFTKINGQ-MK
QDPNSYLIQLDRQASINYQDGINDNQLPLHNSINIQYNNLYGIPLRILNSE---------
-KILTITNCTTNLIELNIEYPAIVDPINHGGGLYPLIKFVTETIKGYPNPSQYTYNLGKN
FTKVAQVRIISSIFPNSQKTINNKINNNKLYWRNLNDGNWIYQLSIEPGIYNLEDLKKSI
ESSFANTPFYQYTMEYSKYDENGLYKFHIVNLDMVIATNEIIFSNFREVILLDRVILDVD
TNILVTNIIDINI-VKWGNDNIMIINHPNHNLSVGDPIEISGSDSINDVPENIINRKHII
SKIIDDNHYEIIIDKYVPIKKS-KSDNKNSIRIKYPNPFQLIFSYDNTLGSLLYFRN---
--IGTNDAITPYASSISNKGNYLTELPH-QRINNESPVN-----------NSFGYYFIRC
PQLTTYHNIG---PVKDVFTKIQLTD----SYRD-EIFN----SYVPTEKTFDPPLPKLS
ELEIEICNPNGKLI--DFDGQNHSFDLEII-----ELSSDVP--------------KINQ
------------------------------------
>YP_010841663.1__hypothetical_protein_QLL95_gp1068__Cotonvirus_japonicus
MK----LKQKNQLSQRPVNQII----------DQTSNRF-----------FDQSVNQ---
SNKPIISYVNVDSSKRVKKTYHTF-DNMTNLPPYSLYF-ENASNIINIKFQNHSLKVGDK
IVLNNIVSKSVVLNN-------VLMIKKNSMFAKIHHKNHSTKFNDFIPVDYVDNLPTNY
NKQYYIFKNNNDIGITISLSNIQGHNL--ENHIGNIPVNYFNNIHIIYLLFTQVNGK-MQ
SDLNNYMIILPRKSSINYYDN-NNNNLKTTNTIYIKYNNLYGIPLNLLNYENSDLLSDNN
IPVFTVTKINLNSIDIDIGYSAIVDPNNGGGGNHPFIRKIESTVQGYPNSNNYVFNLDRI
FTNVIQIKLISSIFPNSQKMINDKVNNNKLYWKNLDDGDWIYQLEIEPGNYSIDDLKMVI
ESHFNNTLKYKYSLEYKRYDGYGNNKYHNVELIIDNATNKISFMNFNETIIHDIVIINTT
TSILVTNIINQNISVLHYNNFIMQITHPNHNLLQGEQIYIYDSKSINGVPENIINRTHII
NKIIDINKYEIILDKYSTQDNN---DTTNSVRIKTPNLFQLLFNYEDTMGNILKFKN---
--VGKSSSITEFKSIINNYDNYVG---------GSFQKNNTQISASNKNKNNYNYFYITC
PQLSNIYNTG---PVNNVFSIIKLND----EYRE-YVFD----SFVPTERIFNECLTSLS
ELHISIYNPNGKLV--DFNNDDHSFVLEIV-----EFNK---------------------
------------------------------------
>CAH6420530.1__Hypothetical_protein_MVR_LOCUS154__partial__uncultured_virus
VW----------------------------------------------------------
------------------------------------------------------------
------------------------------------------------------------
-------RGNSSIPLTIQLSGLRTESG----SIGNIPLNLLNGRHTPYLLFRKVGST-YQ
HDPNSWLLSIGITSSINYTDAQSKALVTGSNSIYLTYRNLFGIPLSHLNHGS------SE
RPYATITNISANTFEIDVGYPATVDPTTRGGGEQVYLRVVTNTQAGHPTPSVYNFALDRT
YHNITQVRLIASSFPNSQRLINSS--NNKLRWRNLATGDRVYELAITPGNYDTVSLEQAI
NTASKHTI-------------------HDLRVHIDTITDIVTISAFKHRTIADTLIINTQ
TSVLVLEVMDASLDVPPHQRQQLLITHPNHQLQIGSPITLRHSYAVNTVPAHTINANHLV
SRVIDANTYEAILKPYTAIDVL---DQPNSITIQYPDTIQLLLNHAETIGSYLGFKH---
--AGASIAITPFSHTHTNTDPYMSEDPT------------LARPPPKLNLTGHTYFYLCC
PQLPSIHRTG---PVPNVFAIVRWTD----NPPS-LVFD----SFVPTIGVYASPLPMLS
ELDISAVNPDGTLT--DFNQVDHTFTLEII-----EAIQIPANT------------EIS-
-ARQPS------------------------------
>ARF09043.1__putative_minor_capsid_protein__Catovirus_CTV1
MYADMTYVQSQTGVINNNNKKVNYKPPY-DDMDNSNTRYDPYGEYLFKKGLSDRDNS---
-LSYYTNYINIDSSFRNKNSIQTDDTQWIKLDSNPLRF-SFNSKNLEVIDENESIQIDDK
IMMAGILPIKKKLKTIYKNQNKLFEFTNGSKYLKINNKHY--------------KFPETF
ANKFTYIENYDTKNVNVEISGIQGELG--TNYIGNIAINTLNSTHQVLLYNPDESAE-NT
YNDNWFFIELTTEYSSPI-----PYN-VPPYNVDITYYYLAGVPINQINAEY-PIDDEHV
TGYHRVVDVSEESFTISLPKVSTLLDESCGGGNNITIAKISEIITAYPNPNHYLIKLPYT
YSQVVYIKMISSEFPNVQKNINDTNKNNKLYWQNLEDGDIVYSIDIESGTYNPLSLQNAI
EQKILSVRRVYSRNISSQSNNIEYTENNIIKLTIDEKTEIVTFKSYTEATIYKPFI-ETN
PKIT-----NTN--PIGLLKYSITINQINHRMKVGDKIIINNSLSYFGIPAKVLNGEHVI
TEIINENQYIIIVKNFNLEDDRTDTGGGSCVSILTPNIFRLRFDFPDTMGRILGFRN---
--PGSNIAITPYNNVITNKDDYEKELGI-DEEGNLVAYT-----NNSLLFSADNYILVVC
KQIIGISNFG---DIKDVFAKIQLPDALSSSSNR-MILD----TFVDAPIYFHSPIRNLY
ELEFEFYTPDGQLY--DFGGLDHSFTLEVV-----TMSDTPKGT------------GLV-
-SFSGKI-N---------------------------
>AYV75734.1__MAG_putative_minor_capsid_protein__Terrestrivirus_sp.
MSNSSKYIEEQKKIIEKSNKRVSYIPPY-DDMEENRNRYDPYTDYLYKNGLIERKNF---
-VRYNVYYLNIDSSLRNTLPT-TITDEPNQLVGNPLSLMEFSTDEIKITHPGHRFQIGDN
ITLSGLLPSILTLRTK-DAGITPFIFTTGDDYMKIVFPGI-------------NGFPW--
-------TSADSDDLFIRIFGFRGSAA-NHPYIGNIPINTLNAFQQIYLTTPSN----PI
FDPNVIYIKLVTTFDTGIPTQ-PQYIFLTSYNVEIQYRYAAGVPINLINAEF-PLNLFHV
QGFLTIVNVERDVYYVTINHRMGSFLP--FGGNEIYVAKVLDVINGFTQPNHYILNLGKT
YTNVIYVGIVDSEFPNTQQVVNPT--NNVFYWENQDDGGHEYSVTLTPGNYDPISVAENL
EKLIFATPRVNYTSI-----GTQYTNKNVIKIVIDQSTSQFTASSYKEAKLQKPFI-NTI
PSIPLTPSL------SDPANIQVQIRQINHNIDVGTSIIIKGAINTMGIPPETLNGTHVV
TTVIDQNNYIISLSNINLTDIRQDTRGGNNVTIFVPNIFRLIMDRSNCIGQLLGFRD---
--VGMVTSVTVYATIITNYEPYFEELDL-DSNGTPKSFE-----NNALSLFGDTYLLIQC
PQLTQYDDIDVGRNINNVYGKILLPEYNGENKSK-ILFN----TFSNSPRIYLEPIPELY
RLEFTFLTPNGNLF--DFNDIDHSFTLKIV-----TVTDRPKGT------------EID-
-TSIGKIT----------------------------
>AYV80939.1__MAG_putative_minor_capsid_protein__partial__Harvfovirus_sp.
MS--------------------QY-PKR-NDLDLNHLQLD--------------------
EVSYNVTYINIDSSQRQKTVT-FDIAKSIRLCHDPLHF-RLSTNKYKIIHPEHNFCPGDK
ITLSGVQNRLVKLRTRL-----PFQFINGSCYLKILFPGI--------------------
------LLNVIGPPLFVKICGFQGCTI-ASPYIGNIPINTLNKRHQVYFSIPT-----IP
FSPDVIYIRLIRNFSDVN----SIYVFPQQYNVTLVFDYMVGIPLNLINAKY-PLDLNHQ
NGYHLISRVEPDGYCVLSQCQPGSLRP--FGGDNVFVSKIITQSNCYPNPNYYSIMLDKV
YTNVISASLVSSEFPNTEQNVNLK--NNAFYWENLDDGNHIYKVELPSGNYTLEELACSL
ENRIAFVPRINYLGLD------SMIGMNFICFDIDPNSNLIAVRSIKKIILSNPVV-NTI
PSLTDFPNL-------EPVPVRIQISHPLHGLCPGDHIRIEGAISHLGIPECAINGDKII
LSVDNPDTYTIELCHFNYLPIRTLTGGGRAFLVSQPNYIRLRMDFCDSLCSQLGFRH---
--IGLPTAITNYSPLIKNCDPYEDEFGIIDPVN------QSIKLHGSLGLRTYNYFLICC
KQLGTISNLTGLISLNNIFAKILLSS----PPGE-ILYN----TYVPTP-----------
------------------------------------------------------------
------------------------------------
>ARF09434.1__putative_minor_capsid_protein__Indivirus_ILV1
MS------DIQKKLLKENNKSLRYQPQSYTDARNDKDNYDPYYGYLYDRGLLLDGHQ---
RRRFSSKFISIDSRQRKKINK-IVTKTPIILEKDPLIFDKKFPRVMKIKQNNHNFSTGDT
IQITNAHSKESLLKS--TSSGPAFIIYENTNIMQIFYKH---------------SISL--
-------IDHKSQIINVSLEGIKGDQN-NPNFIGSIPINLINGVHTVHICINN-----YQ
SSSEYFFIILPINLTKKY--------TLSTFNFKLSILAIAGIPLEIIN---------NS
SKYFIITDVSDDTYSIELPFDLDSSDEIVGGGMDVNVSKVISVDHGYPFPNNYKISLGKV
YENITLVKMVSSEIPYTGKIINQT--NNKLYWNNLNDGDTLYSITVPFGNYTFEELEVKI
NELMKD-----------------------IKIIINTSTSEVIFES---------------
------------------------------------------------------------
-----------------------------------QHFFRLRFDMQYTLGNILGFRE---
--SGCKTSITSYAQKHSNQDYYEYQIKL-EKLG------ENQKNSQALQLISNSYIIMVI
NEIKTLCTLG---KIKDAFAKILLCG----KPGK-ILFN----TFVDTYHNFNDPLNELS
ELTISFYNPDGTLY--DFNGADHSFTLELI-----TVYDIPEGT------------GLS-
-TKTGKNYNLEIG-----------------------
>ARF11306.1__putative_minor_capsid_protein__Klosneuvirus_KNV1
MSSSNQYISEQTRILDGDNYKL---PPNYNNLRKDQDRYDPYNGYLYNRGLLSDGHQ---
-RRYISTFINIDSSLRTQNPS-VVTENPIVLSKNPLEF-RNNSNLMIVEHPNHGFKQGDR
ITITQAFGTFATLSSYRTVSLPAFETPINCTFMKIYYNH---------------GIPL--
--------TYRGNTIQITIDGVRGDRGSTLSYFGSIPVNLINTTHTFYLTFTEVELKCFM
PSAEYFFIILPITQTLISIPP------RPPYNFTLKFTSIAGIPLNLINANY-PISQNNL
NGYQVLQNVTQDSYTIKLPITAITDDPVTGGGNCVTVALITELVAAYPNPNNYSISLDKV
YDNVVAMRLISTEIPNTSTAIRDARPNNKLYWNDIDDGDYLYSIEVPAGNYSPKQLANTI
TELISKVPRINSCYVLTGSTIGTYTPKHITRTIIDEKTNVVSFELFKEYIINKPII-GVV
PTVPISPYVGPD----PPGPYYLVINSPDNGIITCETVIISNAISTCGIPASVINGEHKI
YGFTETFYFSIQLPYFNLLNNRTNTGGGVNVKLYIPDTFRMLFNQSDTLGVPLGFRN---
--VGETTSITDYRSIITNAQPYANEPAE-NSLGQPITIK-----NNALQLSGDPYIIMVA
QPLETYYSLG---PIKDAFAKIQLCD----IPGT-ILYN----SFVPINKYYDDPLNELY
QLQISFYSPDGYLF--DFNGIEHSFTIEII-----SIADIPEGT------------GIN-
-ADTGKNYNQKI------------------------
>YP_010803427.1__hypothetical_protein_QKU48_gp0544__Fadolivirus_algeromassiliense
MSTQDQYIRDQRQVLMDNNYNL---PPIYNNNRKDLDNYDPYMGYLFNKGLMSDGHQ---
RRRIKSSFIDINSIYRTKKPS-LITETPILLKENPIDF-TNGSNTIFINHPNSGYEVNDS
ITIDGVVSKLSTLSTI-NIQIPTFVIPGGCNVMRIKYKH---------------GVPT--
--------NYSGNTIKVKLDNIKGDRGTTASFLGSIQTNILNNIHNLRLFVTSDEIFCTI
PNDNYFYIILPVRMQQPTNGN-DPYT-LSLYNFRLSFESIAGLPLNIINAKY-PIDSDHL
QGYHIIKSVNSRGYSIELPLKSTVSPDNSGGGNCIYVSRITTINTGYIDPNKYKISLENV
FHNIISVRLISSEIPNTQRAIKNIQTNNKLYWNDIDDGDYLYQIQVPSGNYSPPDLAAKI
EELFNATPRITSTEAS-SDIGITYTNRHIIQTNINQNTDEVTFKSFKEFILNTPII-NVI
PEPPPSSVINSD----PNQIYQLVINHPSHGMTAGQTIIISGAIDHFGIPASVINGEHVV
TSLGDDNKYIITLPRFNLLTTRDQTGGGVNVTIFIPDFFRMRFDQPDTLGTVLGFRD---
--AGESTSITQYQNIISNKDLYQFEQEQ-NSLGQQIQKS-----NNSIQLSGESYIIMVA
NPIKTYRTIG---KIRDAFAKIILCD----SPGK-ILYN----TFVPMNYIFDDPLHELY
ELDIAFYNPDGSLF--DFNGVDHSFTLEIV-----TINDIPEGT------------GIN-
-ANTGKNYNQEIQ-----------------------
>CAH6421768.1__Hypothetical_protein_KVN_LOCUS454__uncultured_virus
MI---------------------------NNI--------PEENFINDSQ----------
-IKYKTVFLNIDSSFRRKTTT-FEIEDNFFLGKNPLNF-KKNTNDLLIKHNNHGFHIGEN
ISLTNVIGKQVILRTF-NNNNPIFIIQPGCNIMKIFYKH---------------NLPK--
--------KYSGNNLEIEITGIKGDTGYNSSYLGNIPVNLINTVHSIKLEINKEEFEQYK
YDPNYFFIILSKTMQKKQ----NPYK-LKEYNFKLNFMHIAGIPINLLNTGF-PSNKDHL
NGYHIIKNIDNDYYTIELSMDALYDDT--SGGSSIVSGKILSINYGYPESNQYAIDLEKT
YNNISSVRMISSEFPNINNLIKDFQANNKLYWNNNEDGNILYEITVPNGTYTEDKLAKIL
EKLFFKTKKIDP--------ENNYLPNHIVKISINKQTNEVIFKKFKEAILNCPFQ-KTI
PEIN--DFINPN-NLEEKINYELIINHPDHGLENYIKIRIQGSTSHLGIPDNIINDEHVI
SEIINENEYKIKLKNFNFLEEKIKTFGGSNVSIQVPAKFRLRFDKPGTLGSILGFRK---
--INEQYSITPFSHIISNKHNYDKDYDS-NF-------------NTLIFPKKNNYIFLIL
NPLNNITSCG---TVKNAFAKIQLLE----TCDK-TIYN----SFVPTAKYFDDPIKEIS
RLEIELRTSDGYLF--DTFGLDHSFTLELV-----ILID-----------------NI--
------------------------------------
>QBK88900.1__MAG_putative_minor_capsid_protein__Mimivirus_LCMiAC01
MDSDPDHIDKQAYLIHNQRIHPTYKPAR-NII----DRYHPYDGHLYEEGLLDTYTD---
NRIYKINYLNIDSRFRRKCHD-VITKDMTLLNKNPLVL-KTGSNKIFIKHIGHTYKIGDQ
IVMNGVHTKHIILRTK-DNGKPAFEIPKGNNFMKIYYEH---------------GLPE--
--------EYDGSEIMVKLQNIKGNNG-TTPYLGNIPINIINTTHILKLSLSPDDYDMVD
YDPEHFFVILPKTMHIVPG---DPYE-LKNYNFKIIHMSMAGIPLNLLNANY-PICRNRL
CGFHTINKVTDNGYYIEICMPAVVDTI--GGGANVQVAKILKIKKGFPKPNKYTIDLNKT
YHDVISARLVSMEFPISEHSITNTKANNKIYWNDMDDGEYLYNISIPPGNYSEKELEIEL
EKQFLSISRINTGLVN----SSACTPYHHFKVAINSATDTVSFRSYKEFILTEPII-TTT
PSININPVSDPT---PPNNQFTLTINHKNHGMLFGDKIVINGAIEHMGIPADIINGEHTV
TEIIDNNKYKIMLPKLNLNDIRVDTKGGVAVTIFVPDMFRLHFDKSDTLGEVLGFHN---
--PNSSNSITSYNSYITNKDPYKNNVIKKKPIKKPIKHCLRKHCNKPLRLRRHDYVLMVA
KPIITLHSLG---PIKNAFAKILLCDEHKHKHKR-VICN----SFVPTSRYYDQTLHELS
ELKIAFFTPDGKLY--DFNCVDHSFTIEII-----TMQDLPNDT------------GIS-
-SYTGRNFSADVQ------------------RVKNI
>QBK89322.1__MAG_putative_minor_capsid_protein__Mimivirus_LCMiAC02
MSDKYNYINTQEELLKQSHQRLSYIPKI-NNVVISEDRHDPYKGFSIERGLVPDYINGD-
RGRFIHKYININSSQRNKHPI-LTTGESHILNKDPIHI-KKGSNLIFIHHENHPFKIGDK
FTLTGAKSKKSIRRTI-VGGIPSFKIQPGCNFMKIIYTH---------------GIPS--
--------DYIGTEIQVKFMGIKGDIGTKLTYLGNIPINILNSKYQIKLSLSPSDINPLD
FSPDHFFVILPKLMHNQM----PPYI-LKKYNYKIIELSTAGIPLNMLNANF-PINQHQL
KGCHTIKNISKDGYYIEIKNNGILTMF--GGGSNITVSKVLKICEGFPKPNKYTIDLGMT
IHHIVAARLFNIEFPFSSNIIKKFNTNNKIYWNNIDDGNHLYNIEVPPGNYGASDLSVVL
EKLFMETERINDGGVI----GSSYTKIHYMKVNINTNTNIVTFKLYKEYILAEPII-EID
PAIPVGPIPNP-----PETEYILKIFHEAHGMSPGKKILIKDSLSHFGIPIEFINTEHTV
MEIVDEDNYKIKLARFNNTNMRVDNKGGVAVKIYIQDMFRLLFDKHDTMGKILGFRK---
--PGNKNSITPFKHVITNADKYHFDIDFITKKGKNIKIK-----NNYIQLHGDNYVLMVA
NPLTSISNIG---PIKNAFAKIILNG----NPGD-ILFN----TFVPTQKLYTTQFHKLS
SLDIAFFTPDGKLY--DFNGLEHSFMIELI-----TVKSVPQGA------------GIN-
-ADTGENYNVFRP------------------ITKRL
>AYV79773.1__MAG_putative_minor_capsid_protein__partial__Faunusvirus_sp.
TI-----------KIEKIKDKL--SPAI-KDLENNKTSVNPYSKSINVNE----------
-KKIKRNIVNIDSRFRNKIPKNIVDKISYVLPTNPISF-TQDSNILSISHPSHPYVLEDK
IIIQNVKSTYARLKN-------PITLTTNSVFVTISHPNH----------------PA--
--------NFKYNPITINVSNVTGNKS-NGTYINELPVTLFNKVQTVILTQTSI----EP
VDPNVYYFKLPVASLANY--------ADANDNVTVEFLSLNGVPTNLINANY-PLNQSQL
VGYQIINIIDANNYEIAISAPAVASIS-GTGGLNIYVNKVIEQIDGYPDANHYIISLNKT
FINVSAIYVTNTEFPISEFIIKNSRKNNLLVWQLLDDGNSVYTSVITSGNYTPLTLAAEI
IRQIQAIQRTTYTVSYNVNRRIEFIPGVIATVTIDPVTNIVTFQMFNQYIISQGIS----
----VSNLV------YTDGHTRININHLNHNLVAGTVINISNTLSTNGIPPNILSGNNAI
ESVVDANNYIIRLPLYNVGANTTVTNGGATVTIQAPVQFRLLFNGTNTVGTVIGFRN---
--VGTTSAVTAFGSTIANNMPYQNDFTY-NEVGTSLITDNGTILHPPVNLIADSYLLMTS
PSIVDTIVTN---PVNNVLAKIGLYG----PPGS-YIYN----SQEMISTVFETNLSQIS
ELEFYFYYPTGELY--DFNGLDHAFTIEIV-----EDLNTLINS------------NVN-
-TRTGS------------------------------
>YP_010778231.1__hypothetical_protein_QJ851_gp0392__Bodo_saltans_virus
MIQSDDIIQESLHNIRNQNQN--------ND-DVDNEKYDPYIDYLLKKGIYAENNK---
-VRIQSTFINVDSRFRHTKPS-LLITNTIQLPQNPLLFQTTSISLLTINYPNNGLQKGQK
FSLTGVSSDTISLPTYSTNNISSAIFQEGSESLIILCDYV---TSSYI-----NTSPSSF
NISYDTLKQYDTSNMYVSLSGFMGYNG--STLIGNIPINFLNSTHQVYFINPNNTPDTFV
SKITGFYIKLPYAFSNSNTPPS----FGTNMVVSINFQYFGGIPLNLLNTFL-PTTQNNI
SGYFTVYSSTSDTVSVILNSTPYYINPTRFGGNEVFFSIVSNVDSGYNNPNNYTIDLPET
IHNVFNIKLKNTIIPNVFMTFRKN--NDKLYWKNIDDGDYVYSVQINEGNYSSDNLAKTL
QDALYTVPRQNMDAII----NGGYSNKILFKISIDDNTNITSFKSYKEALLRQPIQ-SVL
DSSGQSPSLDPT---VGDPPYTIQIRHPTHNLSIGNTILLQDFCDTYGIPANILNTTHTI
NNVIDNNTYEIVIDNFNLTYPKYNSKGGFAAKVYVPNQLQLLFNRADTIGNELGFRN---
--VGDDLSITNFSTTITNNDPYFFDNPITDGIG------QLILTNNALQLANNDYLLMTI
REFAGCQNIG---NIKNYFAKINLALEK--ESNG-FFYD----TFISAPVTLYDMI-SLK
SLTISFYDSKGNLY--DFNNVEHSFVLEVL-----SMDNLPEGT------------GIN-
-TKTSM------------------------------
>VBB18312.1__putative_minor_capsid_protein__Yasminevirus_sp._GU_2018
MTTDSTYTREQEKLIDRQNDKLSFLPPQYNHI-KDRELFDPYIGYLHKNGLIGK----N-
KSRYTTNYVNVDSSNRDRKSS-VKTKFTVRLDSDPLMF-----NGLRIYMPNDQFSLNDK
VTISGVTERELTMRSVIDFGTKYFLTEENKQYMTVSADNNPSTQPAWIVVEIKPGIPYQY
YYKTMEYFDKVQNTINFTLRYLEANKIYTTTMVGNISLNMLNAKHRMYLTSADVERDLDT
PMTNKFYVKLNTPFSKKKFEFARVYE-ESKSDVTIRYRHFGGVPIKMINAEF-PIGFKSV
AGFKYVRDIVKNNYIVVELDRLGFLDK-RFGGDSIYVSLIEDIDVGYPNPNSYSIDLERV
YTNVVMVRMVSSAFPVTQKVIMNGRKNNRFYWQNVDDGDVVYKIELEPGNYSYSELKTLF
ESEVSKVQRVGD--------NISRSSPNHIFLNINEKSGVVTFASYNLYEPMETVVLQTS
SSI-AIPLVDPEASTIPCDAIRIKISHPGHTVSVGQKIVITDALNYEEIPAKYLNKVHIV
TRVS-SDSYDILLTGINSDSLDTSVKGGEEVKIYTPNIFRIRFDFTDTFGKELGFRD---
--VGEETSITPYLASISNNTPYDDEDAL-NIIQSDIEVS--MTIHNSLNLSGPQYILLTC
SEIPKSKGLG---VIKDYFYKINLDA----PLGE-IAYD----TFVDSPIFLNDPVDRLN
RLTIDVYAPDGTRY--DFGGVDHSFVLEIV-----TYDEIPEGT------------SIS-
-S----------------------------------
>QFG74737.1__MAG_hypothetical_protein__Megaviridae_environmental_sample
MSQQINIYQQGEKFIDNIKENINYNELLYNHLDDKESKIN---NKINQKKRLDEINKYNN
NYELKVSLINIDSRFRNKTPLNII-NNTISLEDNPIVV-EQNSDIIKIKYRNNKFNIGDN
IIIENVKGKTMNLIN-------PLYLINSFEYAIVKYDDH--------------KIPFDF
--------NTTVDSIKVKLTNLNNDSIY---FIDNIPFNLLKGLKKFVHFRSVTIETASE
LYDNHFLIELPNKYVSNNNTN-----INLDVNYKIEFLNIGGIPLYYINSNY-PINYQRY
QDNLEIKDIDNEFIYTQTSIKGVFTEQ--SGGKNNKMGIILDSIEGYPNANKYTVQLKNN
LTNVVRIELLTTEIPFIDFIVKNDFKNNKLYWKNIDDGDTLYSIELLEGNYEPETLISTI
QTKMNLVKRYNSTSEQ--------KVFNIFETSINTNTNEVIFKSFIFKLLPNSLS----
----AEVIT-----INNDEYIKITVNHPNNQVEINDEITIRNSENLSDLSSTVINTKHFV
YEVNNKSTYSFLILKSDETILDVSGNGGINLNIRTKTLSQLLFNFNDTLGHILGFKD---
--VGKTNAITEFKHIISNLDPYIESIRF-NEVG------DEILNNNIINLTGSNYLLMYL
NEFNGIESST---SNTNPFSKILLSG----TPGE-YMFN----TFINSPLEFDFPISSLN
ELDISFQYSDGTSP--DFRNFDHSFTLRVT-----QIVYKPYGT------------NLN-
-SNNKTYLNTMIDKYLE-------------------
>ULY68628.1__hypothetical_protein__Chlorella_virus_XW01
MS-----YQVNTHSFENLRKRI---------------------DVLDQKKLLDSQKK---
-IRYKITPYNIDSKYREKNPKNILEGNTLKIKNNGLTF-IENSFEIGIAISSNNFKVNDR
IILEGVLGDDRILNN-------NIYMFNNFEYAIVYYPNH--------------EITIEY
--------KKIYTELKVFIENQNN----VPNYFGNIPSNAIINSHNIVLLREINITDLND
VDNNFFLIKLPFSYISNSFETN----IELDGLFKYTFDNIFGIKTAFINANY-PINYIRY
IGFHQIERIDRNNIYIKCKNKAYKSGI--SGGNNIVIGKIKDSIEGFPDASNYSIFLKKN
FNNVVRIELISTEIPFVEFIVQE---NNKLYWKQYDDGNFIYSTSIPPGNYNGSRLIETI
SDRINNIERIVSTEEN--------KILNLFEIGLNTFTQTVNFTAFKLDNLPNSIR----
----IESAV-----IFGNNYFLLTVRHLNNLVEVGDIIEIAGSTSIGLVPSSAINKKHRV
YSLNKQSSYSIILEPFIPTNINLVGDGGVATRVKSRALVSFYFNKKDTLGGILGFKN---
--VGNINSITPFSHITTNKDNYVLPNLY-DEVG------NIVNNDVYLNLTGDNYLMMHL
NDYESITSNS---PEGNCFAKILLAG----NPGD-ILFN----TFMTYPVEFDIPIQTIN
RFDIKFTFSDSSKP--RFNNLDHSFTLLIT-----EIQYDHEEI------------GKN-
-SKDNNFLQSLENKLLE--------------VTMKY
>YP_003969959.1__hypothetical_protein_crov326__Cafeteria_roenbergensis_virus_BV_PW1
ML-----------------------------------------NDVNKNSNIQNIFRPDN
NYKLKSVLLNVDSSWREKQPKNILQGLNIMVT--NLIL-VKDSNILKINFNNNLIKSGDK
IIIKNIKARSEIISQ-------ALYFIQNYEYALINIPNH--------------GFTIDF
--------NKYYSPNKIEISTIDYDDA----KISNIPINSLITKHQIYLIEQLNLPQEDE
LKTNFIAIKLLFPYISYNIYD------VIPNLTEINFTEIAGIPTGYFNADF-PVSFNQR
QGNYLVNTNSSKWIEVILPFKSYKDNII----GNILIDKIISEYEGYPEISNYTLKLPKH
LTNISKIELVSTEIPSNFNNISSS--NNLLYWQNLDDGKTIYNVKVPEGNYSIHSLIQKL
TELINSTPRKTNTTII---------PNNFFEITVNTSSQEIIFKSFREDYLSNAIS----
----IDKII-----VEGKERNVLEIIHNDNNVDVGDIITISNSTAISYIPAEIINRKHQV
INVNKNNSYQVILPTFNQTEIRSIGNGGEEIKIITKSFSRLLFNKSNTLGTILGFRD---
--VELPNAITEFKSELSNKDNYANEDGFLNVVG------NSRNDNRLFNFTSDRYLLLYI
NDYEEIITNT---NASNCFAKIQVDNKNSYNNLN-YMIN----TFVSYPIIFTKPIPNLS
QLQIKLTYPDGSLV--NFGNIEHSFTLKIT--------------------------NIF-
-------------------------------INNPI
>AET43644.1__hypothetical_protein_MPWG_00157__Micromonas_pusilla_virus_PL1
------------------------------------------------------------
------------------------------------------------------------
------------------------------------------------------------
------------------------------------------------------------
----------------------------------------------------------MK
VHTLDIDSSERDTSV-------------------------------YPNANSYVIHLKNP
IYDVSEISLVSARIATPQLITCGT--NKTFGVN----GN---VFSLGETNYNGTELASDL
ETLL----------------APPDSNISSVV--FDTDTNALTFSNV--------------
---------------GTSNTFTFEFYDGING-----------------------------
--------Y----------NT---------SPTTTPHQ-------------VLGL-SSNN
H---SSIG-------------ASL-------------------TTGSVNISGPNSIILKL
T--SGSDEFTKTVYSSTPFYTGHMLLDGSD----FININ--GGDDSIVHRFHTGAQKIVR
DVKVEFFYMSHGRLPYDFRNQDHIMKFNITCSTDK-LEGTAK--VPVEAETHISVPTL--
---ETA-YEWK--EYIYILIIVLTLMKRKPN-----
>QIZ31147.1__hypothetical_protein_orf00137__Ostreococcus_mediterraneus_virus_2
------------------------------------------------------------
------------------------------------------------------------
------------------------------------------------------------
------------------------------------------------------------
----------------------------------------------------------MK
VHTLDIDSSERYTNV-------------------------------YPYANTYVVTLKEP
IYDVTKITLVSARIPTPQLHICET--NKTFSVN----GS---DITLDANNYSGTTMASEL
ERQL----------------FPS-SPIDQVS--FDEYRSTLTFSNT--------------
---------------LGTHDFTFEFFDGTHG-----------------------------
--------Y----------GT----------NLTTPHQ-------------VLGF-SSNN
Q---SSSG-------------YTL-------------------TTGAINLNGPNSIILRL
T--SGSDEFTKTIYSKTPFYTGHILLNGSD----AVNYS--HADDPLNHEFYKGPQKFIR
DLRVEFFYMSHGRLPYDFRGQDHMLKFEITGSTDK-LEGLPK--VPLELPPPISIPEVL-
---VDS-YRWK--EYISIGVILLLLMKRRP--KLSE
>YP_004063523.1__hypothetical_protein_OtV2_090__Ostreococcus_tauri_virus_2
MV----------------------VPPM------------NKS-------LSINSMPTRA
R-------------------------------PTQETWRRDNSRTT------HW------
------------PSTFI-------------------------------------------
---------------VLTNYRQKQSLKY--------------------------------
-----------------------------------------------------CTYILMK
VHTLDIDSSERDTNV-------------------------------YTYANNYTVTLKEP
IYDVTQIKLISCRIPTPQLTTCAT--NKTFSIY----DSDIIEVTLDETNYDGTALASDL
DTKM----------------QPPLTCIDSVV--FDSDTQALTFSNT--------------
---------------IASNTFTFKFFDGTNG-----------------------------
--------Y----------NT----------STTTPHQ-------------VMGF-SSKN
P---ES-G-------------DTV-------------------ISGAINLEGPNSLIIRM
T--SGSDEFTKTVYSATPFYTGHILLNGTD----YMNYH--HADDPLTHEFYRGAQKYIK
DIKLEFFYMSHGRLPYDFRNQDHILKFEITCSTDK-LEGLPK--VPPELPPPISIPEVL-
---VDS-YRWK--EYLSIGVILLSLMKRRP--KLSE
>YP_009172587.1__hypothetical_protein_APZ24_gp096__Ostreococcus_lucimarinus_virus_2
MV----------------------VAPM------------NKS-------LSINSMPTRA
R-------------------------------PTQETWRRDNSRTT------HW------
------------PTTFI-------------------------------------------
---------------VLTNYRQKQSLKY--------------------------------
-----------------------------------------------------CTYILMK
VHTLDIDSSERDTNV-------------------------------YTYANNYTVTLKEP
IYDVTQIKLISCRIPTPQLTTCAT--NKTFSIY----DSDIIEVTLDETNYDGAALASDL
DTKM----------------QPPLTCIDSVV--FDSDTQALTFSNT--------------
---------------IASNTFTFKFFDGTNG-----------------------------
--------Y----------NT----------STTTPHQ-------------IMGF-SSKN
P---ES-G-------------DTV-------------------ISGAINLEGPNSLIIRM
T--SGSDEFTKTVYSATPFYTGHVLLNGTD----YMNYH--HADDPLTHEFYRGAQKYIK
DIKLEFFYMSHGRLPYDFRNQDHILKFEITCSTDK-LEGLPK--VPPELPPPISIPEVL-
---VDS-YRWK--EYLSIGVILLSLMKRRP--KLNE
>YP_004061980.1__hypothetical_protein_MpV1_097c__Micromonas_sp._RCC1109_virus_MpV1
------------------------------------------------------------
------------------------------------------------------------
------------------------------------------------------------
------------------------------------------------------------
----------------------------------------------------------MK
VYNLSIDSSQRDANV-------------------------------YLHANNYTITLENP
IYDVSEIKLVSARIPTPQLTVCST--NNTFSVD----GQ---TISLENADYTGGDLATHL
ENEL----------------APPLTNVDTVN--FDTDTKRFTFSNTA-------------
---------------IGDNNFTFEFHTGTNG-----------------------------
--------Y----------ES---------SSVTTPYQ-------------LLGF-SSAD
Y---TSVS-------------NVL-------------------VSGAINLVGPNSLILKL
T--SGSDDFAQSVYTSTPFYTGHILLDGSD----FINFN--GADDKLIHHFHSGPQKYIR
DIKIEFFYMSNGRLPYDFMNQDHILKFEITGSTDK-LEGLPK--VPIREEEPISIPEV--
---KNV-YRWKR-EYIYIALILMFFMKGKSPRKLSE
>QIG59507.1__hypothetical_protein__Dishui_Lake_phycodnavirus_2
------------------------------------------------------------
------------------------------------------------------------
------------------------------------------------------------
------------------------------------------------------------
----------------------------------------------------------MK
VYTLDIDSSQRDANV-------------------------------YPYANDYVVSLENP
VYDVSKISLTSARIPTQQLTICGT--NKTFSID----GT---SVTLTEKNWNKSSLASEL
QTVL----------------APPTTNINSVT--YVTELDALLFSNT--------------
---------------THEGPFTLEFYSGTNG-----------------------------
--------Y----------NI---------TDITTPHQ-------------VLGF-NSSD
F---SSNA------------NHQV-------------------LGGPLNFNGPNSLLLRL
T--AGSDDFTKHVYTGTPFYTGHILLNGGS----FVDFH--AANDPLVHEFHSGPQKVID
TLRVEFFYMSHGKLPYDFRNQEHTLKFEITCSTDR-LENLPRDVVPQTLPPPIRVPKSS-
--GEDM-YKW-----VPIVIILMMFIGRPQPSSPSG
>YP_009664897.1__hypothetical_protein_FK873_gp026__Micromonas_pusilla_virus_SP1
------------------------------------------------------------
------------------------------------------------------------
------------------------------------------------------------
------------------------------------------------------------
----------------------------------------------------------MK
VHSLVIDSSERDSSL-------------------------------YTYANNYTVHLENP
IYDVFELKLLSARIPTPM------------------------------------------
------------------------------------------------------------
------------------------------------------------------------
---------------------------------VSPYR----------------------
----------------------------------------------------PKALILRL
T--SGSDEYNQTVYVKTARHTGYILLDDTD----NITFN--GSDDPLVHHFHSGSQKVLT
DLQIEFLYMNNGELPYVFGSLDHVLKFEITCSTDK-LQGLTK--STEDALSNISIPDV--
---ENP-YEWK--GYIYIGFIMLAIMKRKPI-----
>QOR60131.1__hypothetical_protein__Bathycoccus_sp._RCC716_virus_1
------------------------------------------------------------
------------------------------------------------------------
------------------------------------------------------------
------------------------------------------------------------
----------------------------------------------------------MK
VHTLDIDSGERDPVL-------------------------------YPKPSDYVVHLKNP
IYDVTKISLISARIHNSQYLIHDR--NKTFVLTN---GGSTQTVTLDVGNYSGEELAAEV
N--------------------DKCTIITGAT--FDKDTNAITFT----------------
----------------GSSDFTFCFYGGTNG-----------------------------
--------Y----------TS--------SGGYTTPHD-------------ILGL-PASN
I---SSSS-------------NSL-------------------ETGSINLQGPDAIIVKM
S--SGSDEFNKTIFSETPFYTGRILLCGD-----VINFS--GVDDTVEHNFDSGSQKTIS
SLRVQFYYSSNNRLPYDFRHANHILKLAVTCSTNK-FENASK--MEKPLPVPTSIPEI--
---EDP-RRWD--AFVSIFMVLLLFMRKP---RIIE
>QOR60607.1__hypothetical_protein__Bathycoccus_sp._RCC716_virus_3
------------------------------------------------------------
------------------------------------------------------------
------------------------------------------------------------
------------------------------------------------------------
----------------------------------------------------------MK
VHTLDIDSGERDPVL-------------------------------YPNPADYVVSLKSP
IYNVTKISMISARIHNSQYLIHES--NNTFTLNS---GGSDYEISIPNGNYDGTDLASNV
V-------------------VNSSSKIQSSV--FNKDTNAITFT----------------
----------------ANNPFTLKFYTGTNG-----------------------------
--------YS---------DV---------TGKTTPHD-------------ILGL-PAND
V---QSTQSPP----------YTL-------------------ETGSINLQGADGIIVKL
S--SGSDEFNKTIFSETPFYTGRILMCGD-----VINYS--GVDDAVEHNFDSGSQKTIS
SLRVQFYYSSNNRLPYDFRNANHILKLAVTCSTDK-FVNIPR--YRRTLPTPMEIPEF--
---EDV-HSWD--SFIPIFMVLLVIIKKPS-SKFIE
>YP_004061515.1__hypothetical_protein_BpV1_085c__Bathycoccus_sp._RCC1105_virus_BpV1
------------------------------------------------------------
------------------------------------------------------------
------------------------------------------------------------
------------------------------------------------------------
----------------------------------------------------------MK
VHTLDIDSGERDPVL-------------------------------YPNVADYVVHLKNP
IYDVSKISLISARIHNSQLLINDH--NNTFTINN---MSNNYDITIPNGNYDGEDLASNV
V-------------------INSGGRLSGSS--YDKDTNSITFE----------------
----------------GTTQFSFDFYNGTNG-----------------------------
--------Y----------GV---------SGKTTPHD-------------ILGV-SASN
A---FSTSISP----------YKF-------------------YTGSVNLQGPDAIIVKL
S--SGSDEFNKTVFSETPFYTGRILLCGD-----VINFS--GVDDTVEHNFDSGSQKTIS
SLRVQFYYSSNNRLPYEFREANHILKLAVTCSTDK-LENVAK--VERSLPPPMSIPEM--
---EDP-RRWD--AFISIFMVLLLVMRKP---KLIE
>YP_007676196.1__hypothetical_protein_MPVG_00130__Micromonas_pusilla_virus_12T
------------------------------------------------------------
------------------------------------------------------------
------------------------------------------------------------
------------------------------------------------------------
----------------------------------------------------------ME
VHTLEIDSSERDYSK-------------------------------YPDPHDYIIDLKNE
IYDVKKITLLSARIPNSQTLIHAR--NNTFSIN----NS---IISLPNRSFDGFDLAHII
TTRI--------------------TNIDAA---YNSNTNSITYTNT--------------
----------------ANGPKVIKFGDGTNAR----------------------------
--------Y----------GTDTVS-NLVSSSYTTPHQ-------------LFGL-PPQN
I-TIPGIG-------------GTY-------------------TSGSINLEGPNAFLLRI
G--TGSETFNKDVYLREPFYTGQILINGS-----YVNYV---SDDPVEHTFFSGSQKGLK
SLHIQFYYMSQGRMPYDFRHQEHVLKFQIECNTGK-FKAISK--HTAVLPPPISIPDF--
---EDP-YRWR--QYVLISII----------SGHHT
>QIG59675.1__hypothetical_protein__Dishui_Lake_phycodnavirus_3
MV----------------------TPRT------------PTT-------STTTSTRTRV
K-------------------------------RTPDAMPRTNSRTI------HW------
------------LSDYI-------------------------------------------
---------------IIQIIRVKHSLKY--------------------------------
-----------------------------------------------------CAYILMK
VYTLDIDSGERDTAI-------------------------------YPNPSAYTVYLKTP
VYNVSNIEVVSVRIPTPR-VINAY--NNTFTVQDIN-GS--YDIHINPSNINTSQFSAYV
TTLIS---------------NAGCDTIDSVQ----HSHGRFIFSNT--------------
---------------NASHNFSLNFYSGTNG-----------------------------
--------W----------NN---------ISYTTPNQ-------------LFGF-PAID
A---TSTN-------------SVL-------------------VSGESDLHPPKTFVLKI
S--SGSSGFHQDIYTVSPFYTGVFMNNETDTNAKYMLFK--SQDDMFRYEYNTGPQKEIN
SLTFEWYHKENNKLPIDFKNRDHAIKLTLHGNKDK-LESLPK--VDRDLPPPISIPEL--
---ENP-YRWK--EYASIALIALMLTKRKPRPITPE
>YP_009465803.1__hypothetical_protein_C5Y57_gp086__Dishui_lake_phycodnavirus_1
MD----------------------------------------------------------
------------------------------------------------------------
------------------------------------------------------------
------------------------------------------------------------
----------------------------------------------------------QT
VFTVDVDSGERDPVL-------------------------------YSSSSDYVIPLKTP
LYDVRKIELVSARIPHQS-VVHDN--NNKFTIEIDAPGS--HDIELTARQFSGTALKDHV
ASRIT---------------AAGITTIDQID--WVSATNSLKFSNV--------------
---------------ATTHDYTLKFNTGTDG-----------------------------
--------W----------DA---------KDRTTPNQ-------------VLGF-TSAD
Q---RSVN-------------------------------GVIDQKGRVSFHATKTYVIKI
S--TGSDEFNQDCYTDTPFYTGAIVNTTVDPTEQYMVYS--GPNDVVLHEFVRGPQKHID
TLRIQFFSRENNKLPCDFQSQDHVLKFRITGNLDR-TLSLPK--VVEELPPPINIPELNG
R------YDWK--KYVPLVVILIKMLSA--------
>AGE59592.1__hypothetical_protein_ATCVOR07043_989R__Acanthocystis_turfacea_Chlorella_virus_OR0704.3
ME----------------------------------------------------------
------------------------------------------------------------
------------------------------------------------------------
------------------------------------------------------------
------------------------------------------------------------
VHTLVIDSRDRDFSA-------------------------------YPSPGYYKLTLPKT
YYNVTNARLISAEIPLSFYQFSSAMGNTTF--DILI-GSTTYTITITDGNYSFASLKVEL
ESVMTIATGLQWTVL------------------FDTITGTTRLFN---------------
---------------TGPTEFSIIIGSQETPV----------------------------
----------------------------------------------WGLLYYLGFEADAT
YT-----------------------------LG-------SLTSPGLAIIFTTQYILLDI
EELYGIDEGAGGVVGRRPFAKIPINPMDQG----YAILN--TSDCLFDNIPQKPCLPRLD
TIRVRFRYHNNNII--DFHGVNHSFTIRLESRSSPTIKNNPKYE------------NFEN
NISKRSDVKPKTPVYILIGVVILIYIN----KRSAV
>YP_009174380.1__hypothetical_protein_AR677_gp163__Yellowstone_lake_phycodnavirus_3
MT----------------------------------------------------------
------------------------------------------------------------
------------------------------------------------------------
------------------------------------------------------------
------------------------------------------------------------
TRLLFADSDNRDQAL-------------------------------YPTGSSYVLHLTRP
IKNIERVDLVSARVPNTMYNLTEG--SNVLVI-------SGSNVSLNQGFYSVYTLAQAI
TNT------------------------GLVTLEYLTAEGHFIFS----------------
----------------SVTQFTLKIET---------------------------------
----------------------------------------------SELALLLGLTHGTT
YTAGTTDP---YAT------KYIQ------------------KSTTLVDLSLNDYIFLDI
DELRTPSHVDSGSNANRNFAPVILDV----NSGYIKNFH--ENKDYSVSVVYPEPIASLQ
RLTVRWVDKSGAAL--NFRGWNNAFVLRIHVREDQIVLPPPPPLQDV---------EIKR
IPPPAPKESKRKIWWLILIVLIVAYKSWPKP--PGF
>YP_009174473.1__hypothetical_protein_AR678_gp018__Yellowstone_lake_phycodnavirus_2
MD----------------------------------------------------------
------------------------------------------------------------
------------------------------------------------------------
------------------------------------------------------------
------------------------------------------------------------
TVFLYADSKNRDANA-------------------------------YPTGSSYVLHLTNP
IKNIAQVDLVSAKVPNTVYNLKDG--TAALTV-------GSTVMNFKPGFFNSSALETEI
NNRLAN---------------------QTSNVKWIPTEGKFLFQ----------------
----------------SSGPFSILVSN---------------------------------
-----------------------------------------------SISKLIGL-PVGT
HTAASTDP---YAQ----GSAYFI------------------KSSTMADFSTNEYVFLDI
QELRTPGMTANGGNARNSFAAIPMNV----NSGGVKLFA--EGADYSMKAEYPHPIDVVS
RLTISWIDGSGQPI--DFRGFDNAFVLRFHQPKKA---PPPPSVDMV---------ELRR
IKPKEPEVKRPLVRWTLILLTYMIYNRLRPVMRPTV
>YP_009174845.1__hypothetical_protein_AR679_gp159__Yellowstone_lake_phycodnavirus_1
ME----------------------------------------------------------
------------------------------------------------------------
------------------------------------------------------------
------------------------------------------------------------
------------------------------------------------------------
TRIIYVDSKNRDAHL-------------------------------YPSGSSYTLHLTDQ
VKNVTRVDLISAKVPNTIWNLTSS--TNVLTF-------NTTSMNISPGFYSASGIQTEI
QNRLP----------------------AGSNVTWLSNEGKFFFE----------------
----------------SPTPFTLTVNN---------------------------------
----------------------------------------------ASMATMLGFKPDVA
YSLVLTDP---YSQ---SGSDFFL------------------KSPTIVEFSVNQFLFLDV
QELRNPRMVETGSNARNTFAMVPLNV----NSGCSKTFT--ENGDYIVSIEYPQPIEKLS
RLTVTWTDETGKIV--NFNGHENSFILRFWTEEKK---PAPPPLHDV---------EIKR
IKPKEP-EKRPLVRWTIWLVFFFIYKTFVKP--QTV
>QOI90413.1__hypothetical_protein_HWQ62_00277__Pyramimonas_orientalis_virus
ME----------------------------------------------------------
------------------------------------------------------------
----TLLDEHAI------------------------------------------------
------------------------------------------------------------
----------------------------------------------------NPKDIPVR
RYKYTIDSRDRNTNI-------------------------------YKNPAKYTLKLDEA
ITDVTKVELLLTDFKFNNYNIHKY--NNIL---------SIADYEISSGVYDGPTLATEL
ESATP------------------------FNVSFNELTKKFSFT----------------
----------------YGTTVTLNFKSSEQRR----------------------------
-----VDTYPL-----------------------------------NSIGKVIGF-DIDE
YI--------------------------LDP--------TPLTPPYPVDLETENYIVMFM
QQ-KVYQS--KNNNIHNCFAIINLESTSDG----IVMID------NAISKTFNPPIASLS
NLVFKFCDREGNLY--DFQNKDHRFELVFT--------------------------SLKQ
T------YNEIFK-----------------------
>YP_009507533.1__hypothetical_protein_D1R72_gp136__Heterosigma_akashiwo_virus_01
MN----------------------------------------------------------
------------------------------------------------------------
----NLNKKQKHVNQQQ-------------------------------------------
------------------------------------------------------------
------------------------------------------------NQKQKKGRRRLV
EHKVIIDSRDRNKDY-------------------------------WSSPSRYKVILDVP
IKNVLSVELTEYNVPFVRPLIHSS--NNKLYYSTDG-GTTVKTVELTGGDYDGYYLAIEI
QTKLGA---------------------DITSVTYNYITDKLTFT----------------
---------------ANDNNFVFMFGHSNYG-----------------------------
----------------------------------------------NGLHTILGFDKETR
YA-------------------------------------LVIESQYKINMSPETYIIMML
NNI--SDNISNNNLISRSFGILT-------EQFNNMYFS------KTIKREFMPMVDDFS
VFNIEFYDYYGNLY--DFQNQDHRLEFRLI--------------------------GIM-
------------------------------------
>AGE50126.1__hypothetical_protein_ATCVCanal1_265L__Acanthocystis_turfacea_Chlorella_virus_Canal_1
M-----------------------------------------------------------
------------------------------------------------------------
------------------------------------------------------------
------------------------------------------------------------
--------------------------------------------------------SQLT
THVIAVDSANRNGNA-------------------------------YPNAGSYQIQLPQR
YRNIWSAQLLNIELPELA------------------------------------------
------------------------------------------------------------
------------------------------------------------------------
------------------------------------------------------------
--------------------------------------------------PPQKKIFLAI
DQLSMIDSTSASGGVKFALAKLPLSVAA----GNTFYLD--AMTSSFPEIPLQNPIATMD
KFNITFKDSNGNVL--TL--ANHSFQVQLKCG------------------------DYV-
-------------------------------MGGTR
>AGE51496.1__hypothetical_protein_PBCVCviKI_333L__Paramecium_bursaria_Chlorella_virus_CviKI
M-----------------------------------------------------------
------------------------------------------------------------
------------------------------------------------------------
------------------------------------------------------------
--------------------------------------------------------VEIT
QHFVSIESSNRPDPA-------------------------------NTTPANYSIQLPQR
YRNIWSAMLVNIALPAVS------------------------------------------
------------------------------------------------------------
------------------------------------------------------------
------------------------------------------------------------
--------------------------------------------------PPQKYVYLDI
DKLNSIDSTSPSGGVNFALAKIPLSIAG---TGNVYFAD--TMTSSFPSVPLQNPVATMD
KLNIKLKDANGNVL--TIPAGNHSFMLQLNCG------------------------DYV-
-------------------------------MGGTR
>AGE53586.1__hypothetical_protein_ATCVGM07011_577R__Acanthocystis_turfacea_Chlorella_virus_GM0701.1
MD----------------------------------------------------------
------------------------------------------------------------
------------------------------------------------------------
-----------------DVQTILEK-----------------------------------
--------------------------------------------------------GRDE
TYIFLADSSKRDRAA-------------------------------FPTAAEYEVPFNSQ
FRNVTKFEILSVNIPRTDYLVDSS--ENSLVYAIGQPSTQIRTANITPGDYNLSQLIDEI
NAQLTAVANANGDTTV-------------LVASPNEISNKINLT----------------
----------------GSGAFTLL--QGSINSTIGDPVNVNQAAFTGTVPGYTVPGAPSI
NEFVGSAGTPSVVTGYFSD---TAPNAGNNQVIANGTIYSINSELTNVLSVTSNFIENEN
YYTATSNACTSFHELPPVPGAYMT----VNGANTTVGAGYNLTSPGIVNIRGARYIKIRC
KELRVGEPST------AGVGIVN-----------LIGYGQERYSFSSVPAKSFFPIGKLQ
KLTFRLERPDGSLY--ETNGVDNCFLCALT------YRVVPNSSVET---------RFDG
PYPAAPGYSGD----------YIQTMQHRWRRPRTG
>AGE55706.1__hypothetical_protein_ATCVMN08101_622R__Acanthocystis_turfacea_Chlorella_virus_MN0810.1
MD----------------------------------------------------------
------------------------------------------------------------
------------------------------------------------------------
-----------------DVQTILQK-----------------------------------
--------------------------------------------------------GRDE
TYIFLADSSKRDRAA-------------------------------FPTAAEYEVNFNAQ
FRNVTKFEILSVNIPRTDYLVDSS--ENQLVYAIGQPGTQIRTANITPGDYNLSQLIDEM
NNQLTAVANAKGDTTV-------------LLASPNEISNKINLS----------------
----------------GSGPFTLL--KGSINSTIGDPVNVNQAASTGTVPGYTVPGAPTI
NEFVGSAGTPTVVTGYFSD---PGPNSGNNALVANGGIYSINSELTNALTVFSNFVENQN
YYSVTDAGCTSFHALPPVPGAYMQ----VNGANTSVVAGYNLTSPGIVNIRGARYIKIRC
KELRVGEPST------AGVGIVN-----------LIGYGQERYSFSSVPINSFFPIGKLQ
KLTFRLERPDGSLY--ETNGVDNSFLCALT------YRTVPNSSAES---------RFDG
PYPAAPGYSGD----------YIQTLQHRWRRPRTT
>AGE56344.1__hypothetical_protein_PBCVNEJV1_560R__Paramecium_bursaria_Chlorella_virus_NE_JV_1
MD----------------------------------------------------------
------------------------------------------------------------
------------------------------------------------------------
-----------------DIETILTK-----------------------------------
--------------------------------------------------------GRDE
TYIFLADSAKRDRGA-------------------------------YPTAAEYEVLFDSQ
FRNVTKFEILNVSIPRTDYLVDES--ERSLVYAIGQPSTQIRTANITPGDYNFSQLIDEM
NTQLQAVANAFNDTTI-------------LVASPNEISNKLNIV----------------
----------------GSGPFTLL--GGPINSTIGDPVNVNQALSTRVVPGYTVLGAPSI
NQFVGSAGTPSTVTAYFKN---TAPDAGNNTQIATGNVTSINSELSAPLTVTSNFVQGEE
YYTAATNACPAYHPLPAVPGAYMQ----INGANTTVVSGNNLTSPGIVNIRGARYIKIRC
KELRLGEPTS------AGVGIVN-----------LIGYGQEKYDFKSIPAKSFFPIGKLQ
KLTFRLERPDGSLY--NTNGVDNSFLCALT------YRVVPNSSDEK---------MFDG
PHPAAPGYTGD----------YIQTLQHRWSRPRTG
>AGE59152.1__hypothetical_protein_PBCVOR070422_594R__Paramecium_bursaria_Chlorella_virus_OR0704.2.2
MD----------------------------------------------------------
------------------------------------------------------------
------------------------------------------------------------
-----------------DVETILSK-----------------------------------
--------------------------------------------------------GTDE
TYIFLVDSAKRDKAA-------------------------------YPTPSEFEVTFNSQ
FRNVTKFEILNVSIPRTDYLVDET--ERSLVYAIGQPATQIRTANITPGDYNLSQLIDEI
NNQLTAVANAFNDTTV-------------LQVSPNEISNKINLT----------------
----------------SSGPFTLL--SGSINSTIGDPVNVTQSAATGVVPGYTVPGSTSI
NEFVGSAGAPTTVTGYFND---TAPNAGNGTTIATGNIVSINDELTSPLTVSGNFVQGQD
YFTPATITCTSFHSLPPVPGAYMQ----VNGANTTVVAGNNLTSPGIVNIRGARYIKIRC
KELRTGEPTT------AGVGIVN-----------LIGYGQEKYDFKSIPAKSFFPIGKLQ
KLTFRLERPDGTLY--NTQGVDNSFLCALT------YRVVPNSSVDR---------KFDG
PYPAAPGYSGD----------YIQLQQHRWARTRTG
>YP_001426148.1__hypothetical_protein_FR483_N516R__Paramecium_bursaria_Chlorella_virus_FR483
MD----------------------------------------------------------
------------------------------------------------------------
------------------------------------------------------------
-----------------DVETILSK-----------------------------------
--------------------------------------------------------GVDE
TYIFLVDSSKRDKAA-------------------------------YPTPSEFEVTFNSQ
FRNVTKFEILNVSIPRTDYLVDET--ERSLVYAIGQPATQIRTANITPGDYNFSQLIDEI
NNQLTAVANAFNDTTV-------------LQVSPNEISNKINLT----------------
----------------SSGPFTLL--SGSINSTIGDPVNVAQSVATRVVPGYTVPGSTSI
NEFVGSAGAPTVVTGYFND---TAPNAGNGTTIASGNIVSINDELTNPLTVISNFVQGQD
YFTPATAICTSYHSLPPVPGAYMQ----VNGANTTVVAGNNLTSPGIVNIRGARYIKIRC
KELRTGEPTT------AGVGIVN-----------LIGYGQEKYDFKSIPAKSFFPIGKLQ
KLTFRLERPDGSLY--NTQGVDNSFLCALT------YRVVPNSCADK---------GFDG
PYPAAPGYSGD----------YIQLQQHRWARTRTG
>YP_009325794.1__hypothetical_protein_BST79_gp276__Only_Syngen_Nebraska_virus_5
MD----------------------------------------------------------
------------------------------------------------------------
------------------------------------------------------------
-----------------DIETIEKF-----------------------------------
--------------------------------------------------------GRDE
TYVFLADSSKRDTAA-------------------------------YPTAAEYEVLFNAQ
FRNVTKFELLEVNVPRTDYLIDDS--ENTIAYAINQPNTNIRIATISPGDYNLPQLIDEM
NNVLQQTANTYGDSII-------------LQTSPSEISNKIRIT----------------
----------------ASGPFTLLGSTGTIGGTLGDPVNTSVASSTGTVPGYSV-GSDAI
NEFVGSAGVPITVSAYFVD---TAPNVSDSSTIATGNLISTNDDLTSPTIVNANFIQGEQ
YYTGSSVSCTAYSFLPPVAGAYAA----INGTSTDVSAGNELTSPGIVNITGARYIKIRC
KELRVGEPST------AGVGIVN-----------LIGYGRSRYDFSSIPVKSFHPIGKLQ
KLTFRLERPNGTLY--NTNGVDNTMLCALT------FKVVPNNSVNK---------DFDG
PYPAAPGYSGD----------YIQLQQKRWGRPRTT
>QIG60083.1__mitogen_activated_protein_kinase__Dishui_Lake_large_algae_virus_1
MP----------------------------------------------------------
------------------------------------------------------------
------------------------------------------------------------
---------------IEDVDYLKQN-----------------------------------
--------------------------------------------------------SIVQ
SYIFLVDSKDRDHET-------------------------------YPTPSEYVTTFTAP
FTNVIGLQLMDASVPRTMYNIDTY--NNTISFYIHSYGENYKTVEIETGNYTIQTLLPAL
TSALNMYVDNNPINPL-------------ITAKPPEQKNKIEFR----------------
----------------CPYPFAFDMKNSTINETLGHSVNITTSNSIYVVPYSICSNSPSL
NQTLASNTYYWLVTGSNSIGTSTGTSAAQRFAVTTKTFLTTVYAAFSSDYLLLSSNMNID
YVTLSENASTPFGGMVGNTAIYYN----INPIGPDVADINRIEAPGIFNLIGEPYIVLRC
PEINSFRSLS------LGLAKIN-----------IVGYAEKRFDYSSVPVREFHPIGKFS
RMTIRFETASGKLY--DFKGVNHTLTFAVR-----YYEPVQKK-------------QFEN
-SIINPNYDGN----------FLKYMYHRGDYNSVT
>YP_010804387.1__hypothetical_protein_QKU58_gp147__Pyramimonas_orientalis_virus
MP----------------------------------------------------------
------------------------------------------------------------
------------------------------------------------------------
---------------IEDIDFLYQN-----------------------------------
--------------------------------------------------------STKE
NMIIFVDSAKRNKQL-------------------------------YPSPAEFQIEFTEP
FNFVYGIEILDTTIPRTMFMIEEN--NNLLVFKKGFENSTSERLNI--QDFTAESFYRRM
NSQFS-----------ENL----------FDNTLYEERGKLRFL----------------
----------------NTEPFIFDMKNSTSYNILGESKYLTIETLLETIPANGLKVD-SM
STPITSNTQLVFVQNHIYEDIKINLNNFETCDIENPLAFEISSDLFPDEMFFLRF-TRRN
T-DGSTSHLCEFENDITNVEKFECQLFSKRPIDDDTTTKYAIISPGMLNLASENYIILRC
EEIYDVKDFS------PGLGLLNIDVQGY-ASGR---------EFFSVKYKEFHPIGKLN
KMKFQFERSDGLLY--DFKNIDLHFLMSIK-----FLRPTQK--------------QFF-
-SVLNPNYNPN----------YLGYFNKTLQFKKQY
>YP_010783159.1__hypothetical_protein_QJ968_gp121__Tetraselmis_virus_1
MD----------------------------------------------------------
------------------------------------------------------------
------------------------------------------------------------
------------------IDYLKDI-----------------------------------
--------------------------------------------------------GKID
TFPINVDSSERNKVA-------------------------------FPYSAEYEVVFDEP
FKYVVGFDVLDSTIANTMYSVDVN--NNILAFVVRT-GGDNTTIDLSQPTFSYSALFMKI
PGTL-------------------------LSIDVDQSTGE--FENI--------------
------------MNPLPDTKVILSDRDLPIGQNLGDPLIVDTGTSYYVLPTFEVKESTMT
YPTIETDAYYDTITSYFHEDID---VINLSSTVTNPNDYRLQRKIKSTVSDIMGFSE---
--AFNNTSYTPYRITATEGENYIL------------------ITPGLVNMTNERLVVLRC
PQIYSHSKFG------AGLGIFKLYDTTYA---------HLRFDFNKIARLDFHPIGKLS
KLTLRFETLAGDRY--DFKGVDHHIFMLIK-----FLSPRNER-------------SLPP
PSRLNPDYDPN----------TVRYIVNRGKENSSF
>YP_010783177.1__hypothetical_protein_QJ968_gp139__Tetraselmis_virus_1
MY----------------------------------------------------------
------------------------------------------------------------
------------------------------------------------------------
------------------------------------------------------------
------------------------------------------------------STKIMP
RYVLLVDSRKRDASA-------------------------------YPDANNYVVDFHDT
FRNVESVELVHAIYEKT-------------------------------GSE---------
------------------------------------------------------------
------------------------------------------------------------
------------------------------------------------------------
-----------------------------------------------------YLVNLYI
DE-LNNRMFSNADAITSSFTQLPLLDAINE---------YTAETKYESYRKFRVPLEKLT
RMSIRFTDLDGQPY--VM--QDHLLRFEIRCNKKSYVEGMAEPLRPG---------GLGA
TKDLRSGYANKMN--------LYSIEQRSSAFNKRQ
>YP_010804389.1__hypothetical_protein_QKU58_gp145__Pyramimonas_orientalis_virus
MN----------------------------------------------------------
------------------------------------------------------------
------------------------------------------------------------
------------------------------------------------------------
--------------------------------------------------------CVKK
KNYILIDSRDRNFTL-------------------------------HPEANEYVLKLNDV
IKNIFSVKLVYALYPKHG---------NEF------------------------------
------------------------------------------------------------
------------------------------------------------------------
------------------------------------------------------------
------------------------------------------------------YTNLHI
DE-FSPNAISNNRYLMESFTQIP-----------MMNYYYRSELSDKIGKYYEQPIPKLT
KLTIKFINYGGELA--VMGE--HFLKFEIE-----VYDGIPE-----NKLTPTNIFNLSG
KKDLNRAYRSLRG---------------KASDNIQK
>ARR75032.1__hypothetical_protein_SAGO17_00114__Mimivirus_AB_566_O17
MN----------------------------------------------------------
---------NLQSSSRL-----------------------------YTRYPN--------
----NVSPVNNQLSQ---------------------------------------------
---------------HGNVSQVYSQEG---------------------------------
------------------------------------------------NQQRPEIKYDSY
EYYLVVRSEDRDTTN-------------------------------YPQPQSYRVPIEHD
LKNIYSVELIEGYIPD----------QNNV------------------------------
------------------------------------------------------------
------------------------------------------------------------
------------------------------------------------------------
--------------------------------------------------TQEPYLILDI
PELRDHPMISTSSVISNAFTILQMSSPV--TSGYFIWFD--KRTHENTVKYYRNSKAQLK
HLTINIKDNLGNLF--DFGDDTNMFIFKIVVREKT---------------------TLN-
-------------------------------YRNVF
>YP_009052255.1__hypothetical_protein_JO84_gp294__Aureococcus_anophagefferens_virus
MT----------------------------------------------------------
------------------------------------------------------------
------------------------------------------------------------
------------------------------------------------------------
-------------------------------------------------------DIIYK
SNFILIDSNDRDINK-------------------------------YPTHDSFSFQFKRK
FTEVEYIAIKRVIIPAT---------NHEL------------------------------
------------------------------------------------------------
------------------------------------------------------------
------------------------------------------------------------
-----------------------------------------------------PYILLKI
PEL-------SNDVISSSFCYLS-------SKGNFIIYENLSEESDNQAMKVLNPRAEIS
RLTFELTKPNGDAV--VFTDSNANVVIELE--------------------------NIIK
KDHNNFIFQNS-------------------------
>CAI2358479.1__Hypothetical_protein_MVR_LOCUS185__uncultured_virus
M-----------------------------------------------------------
-----------------------------------------MSNA---------------
----SCYNNIML----------------------------------------------QF
-----------------YMAPKGIK-----------------------------------
--------------------------------------------------------KTIK
EYSVLIDSKDRNYKV-------------------------------YRNPFQYTTTFDTK
LENVKYIKLDTAILPLYTSIK-QV--PNPRAYMY---ND---------KEV---------
-----------------------------I---WNIDTKT--------------------
------------------------------------------------------------
------------------------------------------------------------
--------------------------------------------------TDNNYIVLSI
DGYNDTQCCSTNNVFNESFAVLYYDKLI--SNTH-----YITRPSNGHKEFKQPT--TIN
RLNISFMNPYGMPL--DCPHFTSDIYPAQQCVCDN---SDPSKTT--DYDPMCTIHNLH-
-HPWNGIFQHHL--HFKVGVE----------D----
>WBF70718.1__hypothetical_protein__Megavirus_caiporensis
MN--------------------------------------P---------HNFGSNNSND
NNAFQPILFN---------G------------YDP---KGMFNNH---------------
----NFINRNDI----------------------------------------------N-
------------------LNKTLIN-----------------------------------
--------------------------------------------------------EEIH
EYSVMIDSKDRNYQK-------------------------------YTDPFQYQVTFNGK
FEKVRYIKLEHVIMPFYTEVK-LS--RNKI--------D---------DDI---------
-----------------------------IER-WKINTNK--------------------
------------------------------------------------------------
------------------------------------------------------------
--------------------------------------------------TDNLYTVLSL
ENYGDINYKSTNDVLSESFATIYFDKKI--NNTH-----YLGKAQNGVKIFPQDQLAKID
KIKIKFLDPYGNPL--TCPHVNKSIQSDMVCDCE-----DPTG----DDYTDCFKHNLF-
-HPLNPIFQHHL--HFKIGVL----------KLTFN
>YP_007354445.1__hypothetical_protein_H012_gp450__Acanthamoeba_polyphaga_moumouvirus
MN--------------------------------------P---------YGTPNNTIGD
NTSFVSLAVN---------G------------YDP---KAMFQNY---------------
----NFINKNEL----------------------------------------------N-
------------------INKSVLN-----------------------------------
--------------------------------------------------------EEIR
EYSILIDSKDRNYQI-------------------------------YEDPFHYEVKFNGK
LEKVRYIKLEHVILPFYTQIK-LS--KDIV--------G---------DEI---------
-----------------------------IER-WKVNTAR--------------------
------------------------------------------------------------
------------------------------------------------------------
--------------------------------------------------TDNLYTVLCI
DNYGDVNYKSTNDVLSESFATIYFDKKI--NNTH-----FIGKAHNGIKMFPQDQLGKID
KIKISFRDPYGNLL--SCPHVDKSIMSNMECTCE-----DPMG----DEDTECFRHNLF-
-HPLNPIFQHHL--HFKVGVV----------KLIFN
>YP_010789798.1__hypothetical_protein_QKC55_gp426__Moumouvirus_australiensis
MN--------------------------------------P---------YNSGMNTMGD
NTSFISLAVN---------G------------YDP---KSMFQNH---------------
----NFVNKNEI----------------------------------------------N-
------------------INKSILN-----------------------------------
--------------------------------------------------------EEIR
EYSILIDSKDRNYQI-------------------------------YEDPFHYEVKFNGK
LEKVRYIKLEHVILPFYTQIK-LS--KDTI--------E---------DEI---------
-----------------------------IER-WKVNTSK--------------------
------------------------------------------------------------
------------------------------------------------------------
--------------------------------------------------TDNLYTVLCI
ENYGDVNYKSTNDVLSESFATIYFDKKI--NNTH-----FIGKAHNGIKMFPQDQLGKID
KIKISFRDPYGNLL--SCPHVDKSIMSNMECTCE-----DPTG----DEDTECFRHNLF-
-HPLNPIFQHHL--HFKVGVV----------KLIFN
>YP_010780492.1__hypothetical_protein_QJ856_gp0873__Tupanvirus_deep_ocean
MD------------------------------PMQNSMYSP---------FNPMMGNQGN
QTVFPNIQSN---------G------------YDP---KGQFMNH---------------
----NFANQNAM----------------------------------------------N-
------------------LSNILLN-----------------------------------
--------------------------------------------------------EEIR
EYSVMIDSKDRNYQV-------------------------------YPDPFSYEVKFNDN
FKNVRYIKLEEVLLPLYNRVKTVV--EEDD--------D---------GDT---------
-----------------------------VKT-WKVDTNK--------------------
------------------------------------------------------------
------------------------------------------------------------
--------------------------------------------------TDNLYTVLSL
GSYADENYKSTNDVLSDSFATIYFDCKA--NNTH-----YFGCTANGIKIFPQDQLGTID
KLKISFMDPYGQPL--RCVHVDKNIKSNMVCTCE-----DPEG----DDETDCFKHNLF-
-HPLNPIFQHHL--HFKVGVV----------KLTFN
>YP_010841831.1__hypothetical_protein_QLL95_gp0900__Cotonvirus_japonicus
MN-------------------------------VSGNIFSP---------YN---GQMNN
QTSFPSVNIN---------G------------YDP---KANFTNN---------------
----NFVNKGDI----------------------------------------------N-
------------------LNGILLN-----------------------------------
--------------------------------------------------------EEIR
EYSVMIDSKDRNYQT-------------------------------YPDPFNYEVKFNDN
FVNVRYIKLESVILPFYTQVR-LV--KEDD--------D---------GDI---------
-----------------------------IES-VKVNTVK--------------------
------------------------------------------------------------
------------------------------------------------------------
--------------------------------------------------TDNLYIILSL
GEYTDTNYRSTNDVLSESFAIIYFDKKI--SNTH-----YLGTTSNGIKIFPQDQLAKIN
KLKISFMDPYGKPL--RCDHIDKRIKSGMECTCN-----DPEG----DDDTDCFKHNLF-
-HPLNPIYQHHI--HFKVGVV----------KKIFS
>ARF09254.1__putative_minor_capsid_protein__Catovirus_CTV1
MDNNPKSFMGCKKIIESQMRDVKYKPKSVQDVMMREQEYDPPENFAL-DGSNTTGSAQKQ
ESKFMNSMSN-NPNMGMGMGMGMAPGMGMGSN------MGMGMNMG--------MGMGSN
MGMDNFMQNSNMLNDMDQMQQDMNVGSKPKNFNPMISPNM---LNQGF------------
-VGMPDFKNMKSDELLKYVEKKTESAQNLKEIKSKIINQLNIQMNSDDSKSIEEKIENNS
NIDKSTILDLIARLKGQTSND-KPIIKTKNKNI---------------NMSENSDDEDNN
TKTINIDSKESQ----------------------------------IPYYNDYMITFDEK
SNKIFSFEMQNLKFSGSNTIITEN--NNKFTIITKE---YEQKIEFEEGEYTIDEMLELI
QSSFDENS---------------------LNLSILNKKNKVIIENN--------------
----------------TGDNFEIKNKK---------------------------------
----------------------------------------------KSVLRLLGF-TDEY
Y---------------EGSHRYES------------------NMVHALNNTIYMYIYYGI
ST--------KNVFGDEPFAEINFNKIKNV-----------------YKKNLINPINPLD
CLFIKFKNNDAEVL-YNFVEISHKFNMLIKIKESN----SPQRS------------SVI-
------------------------------------
>AYV84248.1__MAG_putative_minor_capsid_protein__Hyperionvirus_sp.
MENTPQLKKAFKKFVYARMIEIKFKPKNL---LEREAEYDPYENFSL-NG----------
-LERMNSYKDV----------GMNPSMGLSGG-DPYGGMGGGMNNFNTMNPNNT------
-NMRNIRSNNPM-----DFLAEAMINQRGGHFNPSISPNM--------NFQQPPNRPN--
-NLLQDLKNMNSKDIQAQVDKTKNEIANLDDIINSIRKGDRSVKYTIKATSEENSDPSVN
AEDKNKIINLIKKLQKANDERE----TTINSNIKKD----------------IISTSQKN
HHEMDISCENYV----------------------------------EPFYNDYMITIPEH
CDEIIALEVSNLKFPVLQHEIKQG--KNEFKCILNND--SPKCFELDTGSHTIDEVLDAI
QSGFEVLKAP-------------------LKIS-------VKIQNKN-------------
----------------KRNHFELINDK---------------------------------
----------------------------------------------HSLLHYLGF-TEEH
Y---------------KGKSEYTS------------------NEIPIL--SNKVYMYI--
----------DLISKDQPVGTIDLATPPKI-----------------LKHSFPNPPDKQK
DIIIQFKKESSTDL-FDFKGLPHSLKLTFKCRS---------------------------
------------------------------------
>ARF09795.1__putative_minor_capsid_protein__Indivirus_ILV1
MDDNPDTKRKLKKLLARQMKETKYKPDGIDELMERQGQYAPPEDFTLVHG--KGGGTKGN
QLDYIEGFSGLNN--------GMFDMNMLMNNANPIMNQMGQMNQ-QMGQPGMN-QMGQP
GHMNNQMGHMNQVSNGENMLAEGGSAPNKGTFNPMTSPNLQMDMNQILQMQKMHDMMNNF
NNEMEAMKNLDSEQLESHIKKMKDKIYNLDALIKKISLDLSG-LNTIVSDNLKKSDNL--
----------ELTYNHQNNP--VQVIPQINKNIIVHD---------------DNKENSIK
YHDILIKSKDYD----------------------------------EPNYSDYMVEFNDT
YKNIVSFQLMDIKVPQVANLITTS--SNKLRYIIDE---NETEVDIPVGSYDSYSLIKEL
KKSLSPN----------------------FNF-NVDNQGIVTINND--------------
----------------FNKSFDIINNN---------------------------------
----------------------------------------------KSVLRHLGF-TKVN
Y---------------IGKKSYSA------------------EEFPSINKKYDIHLFV--
----------EGILDDKPILTYGQHDNVN--------------TQCPITVKFDRPLDSLP
EIFIKFKTPDSQNL-VDFHEQPHELRFRIGCQN---------------------------
------------------------------------
>AYV76947.1__MAG_putative_minor_capsid_protein__Barrevirus_sp.
MDDNPDSKRKLKKLLAKQMKETKYKPQGIDELMERSSQYAPPQDFTLVHG--KHSSKGQG
QMDYITGADPFSN--------GNFDFSNQMGN------LMGQMNNPMMG-----------
----QNMGGQNMQSNAENLLAESGSAPNKGSFNPMMSPYLNGDMNQMLQMQKMHDLYNNF
NQEIDAMKNLDSEQLDSHIKKMKDKIYNLDALIKKISLDLSG-LNNIVSDNVKKTDSI--
----------SNNSNNSNNS---------NNNNNSRP---------------VQQDNSVR
YHDILIRSQDYD----------------------------------SPNYSDYMVEFPNS
YKNVTSFQLIDIKVPKIGNIVTQL--NNKIRYTIEG---AGSEVEIPTGSYDSNSLLNTL
QKVVAPN----------------------FTL-LIDNNGKVIIKND--------------
----------------FNKTFDLINNG---------------------------------
----------------------------------------------KSVLRHLGF-SKVN
Y---------------IGKKSYVA------------------EDLPLIDKKIESHLFI--
----------EGIIDEKPILSFNQNDDVS--------------KLCPITVKFDKPLDSLP
EIFIKFKTPDSTNL-VDFHEEPHELRFRIGCLI---------------------------
------------------------------------
>YP_010803222.1__metallo_peptidase_family_M12__Fadolivirus_algeromassiliense
MDDNPDSKRHFKKFLVKEMKEVKYKPPTIDQLLERMNEYDVPQNFTLVEG-------KNK
RAQYQN---------------GMFPGMGQMDNLSPFGMMMPNMNG-MMQNPN--NMMQNH
GGMNNDM-HQNLMSDAESMLAEMKIMGGNKNFNPMMSPNMNMDVNQLIMMQKMQEMMTNY
NIEFDGMKNLDSEQLDTYIKKMKDTIYHLDQLIKKISLELSG-LNDILVENTKSINNIAN
NNTNSYTSQPTPSVNNSNNTKSRESFSNINHAVNLSNNSMVDFKLNNINAPYHNINQNVK
VHDILIKSVDYD----------------------------------EPNYNDYLVQFEND
YKNVTSFKILNLKVPKISHVVHN---ENHLTYTIDD---SENIIKVKGGNYKSTTLIETI
NKQSKDG----------------------IFLE---NDNKVLIKNT--------------
----------------NNKSFDITNNE---------------------------------
----------------------------------------------KSLLRYLGF-TKLN
Y---------------IGKKQYIA------------------ENIPLIDEDTKIYMFI--
----------EGIVDEKPIAIIDTNTDLQ--------------RLCPINIDFDKPLESLP
EIFIKFKKPDVDEL-IDFNGEPNEMLIRISTL----------------------------
------------------------------------
>ARF11788.1__putative_minor_capsid_protein__Klosneuvirus_KNV1
MDDNPESKRKCKKFILQQMKGVKYKPKDLQQLRER--QYEPPDDFTL-DG--TGGRKRNQ
QTQGMENFSN-----------GMNDNNFSQIGMDPTQMHQPNMNF-QPQQPQSQHQQQQP
PNMN-------QVSEEDNMKIEMLPGGNNKNFNPMVSPNAGMDMNQLLMMQKMFDSMSNY
IAGDEYMKNLDSEQLDEHIKKMKEKVAFLDDLIKKISLNLSG-IDIIENINPSPKLNL--
----------------------QTSSTFQNQSINSQN-------LQNINNISGDNNKKIN
YMDLLVKSSDYD----------------------------------SPNYNDYMVEFKEP
FQNVTNFQLINASIPRTSNIINRN--NNTFRFAFDN---EEKTVSVPEGIYNSIDLVTTL
QNLLANM----------------------FVI-SIDNNGHVNIKTN--------------
----------------INKSFIIVNHE---------------------------------
----------------------------------------------KSILRQLGF-TKYN
Y---------------LDKKEYIA------------------EELPSIDQMYDIYLFV--
----------EGIDDDKPLAVFNSSNPQ---------------LIQPINVSFIRPI-ELS
EIFIKFKTPQSDKM-VDFNEQPHELLFRVGTQ----------------------------
------------------------------------
>CAH6421476.1__Hypothetical_protein_KVN_LOCUS288__uncultured_virus
MDGDSESKKRCKKFLVKQMQEIKYRPNNINQLLERVTNYSPMENFAL-DGINTKQRPNNN
NFDFLTGFDSNN---------NMFDQNMTGDN------NVQNQNMPQNTYPNNQYPLDQN
INKNNYQSAN--LNDTEKIMAEVPPNNDSKQFNPMVSPNLNMDLNQILMIQKMQDMLNNY
LNSSLMVNNMTSEELDNYIKNFKETLVELDKVINKVSTNLVN-MENLKKKNFQQNDNF--
---KDEIITLLKTIKNQESKINDSIGSTENIKVKKNNNTFGKEKLDDIKKKKTYPVETIK
YKTLIIKSDEYT----------------------------------DSYFNDYIINFEEP
LNNIVRFQMDKIELPELKNNINES--NNHFTYSINQ---EEKTIEIAEGYYNIDSIIEAI
QSGFEHYED-------------------DIII-ELDDENLVNIKHK--------------
----------------NNLLFDILNDN---------------------------------
----------------------------------------------KCINTYLGF-DQKI
Y---------------CDKNYYRA------------------TNSHNIKIVETIYLYI--
----------NDIKKNKPFAILNLTKDPI--------------VDTPIIKNFKSFPKQLS
DLRIKFKINLQDIL-YDFDNRPHKLYFTIG------------------------------
----------------------------------MI
>QBK89088.1__MAG_hypothetical_protein_LCMiAC02_01810__Mimivirus_LCMiAC02
MDNDPRMRKFCKSVLLKDMHDVKWKPDNISQILERQSQYDP--NF---GG--------NT
QSNWQNQYPNQNPNQNRYPNQNQYPNQNQNPNQYP---QYPNQNQNQNQYPNNQ-NPNQY
PNQNNQYPNQNQLTDRNQVKSSSKQMHINGKFDPTISPAMRGEDNTGMDRQIVNNNSNNI
NSNISDNIPVSQEQLDNYIIHLNNQVDYLESMINNISNSMIGGTSSLNNISQQENKNDEL
NNTKNELLQIMNNIKNSQNETQDQVDDQDNSEQQINNKSIS-----------KINQKKVI
YKDIIIDN--------------------------------------DPFYNDYMIELDDK
YNNIISVMLKSYTLPTLINNVTDK--NNKFYYIIGDENEEVKCISINPGRYSSNNIVSVL
QKQISNDN---------------------LLI-KKLSYGYISIKHK--------------
----------------KGSNFKIVKNE---------------------------------
----------------------------------------------NSINELLGF-IQNN
Y---------------QNENCYRS------------------DEICKINDIDKIYLFL--
----------SNIVNDTPFAEINLKTPVI-------------KNCNIIKKFDKKPIDELK
DMVVKFKIPLNDNFYKGFGDTSHELVLRLG--------------------------IIE-
------------------------------------
>QIG60000.1__hypothetical_protein__Dishui_Lake_phycodnavirus_4
MS----------------------------------------------------------
------------------------------------------------------------
----IAV-----------------------------------------------------
------------------------------------------------------------
-----------------------------------------------------------D
RYTITLDTIGQT------------------------------------NSNTFTVYLNEP
LKNVVQAKLLAAHIHTTGNV----------------------------------------
------------------------------------------------------------
------------------------------------------------------------
------------------------------------------------------------
-----------------------------------------------------EHCYVSI
DELRAKSNFVPMSTVNRSFASLISENAA--HTGSLIIYK---RSNYPIEHTYTSPIRRVD
RLTVTLRDQDGNTLPPTGAPRENFLVLDIACQSP----------------------AIIM
P-----------------------------------
>YP_007674831.1__hypothetical_protein_OLNG_00191__Ostreococcus_lucimarinus_virus_OlV5
MA----------------------------------------------------------
------------------------------------------------------------
----LVTSPQ--------------------------------------------------
------------------------------------------------------------
----------------------------------------------------TIPDLDYE
YHTITVDTIGQD------------------------------------SANTFTCHLQQP
LKNVVQARLLAAHIHSTDAT----------------------------------------
------------------------------------------------------------
------------------------------------------------------------
------------------------------------------------------------
-----------------------------------------------------EHCYVSV
EELRASNVLTHLSMLRSSFASLISESTT--HGGSLITFK----DNYPIVTQYINPIRRID
RLAVTIRDQDGNTINSTDAG-ENFLVFRFVCRKP----------------------NL--
------------------------------------
>YP_007676127.1__hypothetical_protein_MPVG_00059__Micromonas_pusilla_virus_12T
MT----------------------------------------------------------
------------------------------------------------------------
----TVTAVRL-------------------------------------------------
------------------------------------------------------------
----------------------------------------------------DVPDFDNE
YHTITVDTIGQS------------------------------------SANTFTVYLNTP
LRNVVQARLLGARIKTLHST----------------------------------------
------------------------------------------------------------
------------------------------------------------------------
------------------------------------------------------------
-----------------------------------------------------EHCYISI
DELRATKSTSGLSVLRNSFASIVSETAA--TSGDVISFK----DNYMVAQQFLDPLAKLD
RLTIRIRDEDGNTINPSSAG-NNFLVLRFVCKKS----------------------NLK-
------------------------------------
>YP_003212893.1__hypothetical_protein_OTV1_070__Ostreococcus_tauri_virus_1
MS----------------------------------------------------------
------------------------------------------------------------
----YYTANH--------------------------------------------------
------------------------------------------------------------
----------------------------------------------------TVPDLNYE
YAIITVDSIGQT------------------------------------SANNFQVHLQTP
LNNVVQAKLLAAHIHTTVQT----------------------------------------
------------------------------------------------------------
------------------------------------------------------------
------------------------------------------------------------
-----------------------------------------------------DHIYIDI
DELRGANVAGALSNVTGTFATLVSKAIVPQHSDDIHIFE----NQYPIVSQYLAPLQNLS
TLTVKIYDQNGDCIPNPTND-PNHLILSFITRRR----------------------IVV-
------------------------------------
>QOR60316.1__hypothetical_protein__Bathycoccus_sp._RCC716_virus_1
MA----------------------------------------------------------
------------------------------------------------------------
----LVTSQT--------------------------------------------------
------------------------------------------------------------
----------------------------------------------------TLPDFDYE
HHTVILDNLDSS------------------------------------SKTDFTLHLPTP
LENVVQAQLIAASLNTNGDAQ---------------------------------------
------------------------------------------------------------
------------------------------------------------------------
------------------------------------------------------------
-----------------------------------------------------RCIHIGI
EELRGKNDLDADNHLNGVFGTIICEHVMHASTGDAVFFR----NEYPIIQQYYNPIRKLD
RISFNLDKQNGTAA--ALND--AIFVFKFVCKKR----------------------NLAH
------------------------------------
>YP_009174860.1__hypothetical_protein_AR679_gp174__Yellowstone_lake_phycodnavirus_1
MA----------------------------------------------------------
------------------------------------------------------------
----DCE-----------------------------------------------------
------------------------------------------------------------
---------------------------------------------------------NRE
VYTVNVDSIGFA----------------------------------STTQNDFTTFFNIP
LKNVVSAELLSANIPWTTANGPPS--SNVI--------------------YWVEQLVNKF
NDRT-----------------------------PGLAENQ--------------------
------------------------------------------------------------
------------------------------------------------------------
---------------------------------------------GTLATSANPTISAPI
S--TSAIQVSNTSVLQGSFVRFNTEQTP----GNMYETA----GNFSSKVIFIDPLRKVD
KLHIRILDERGTPLVTA----SSFFTFRFECSKN----------------------NICN
Y-----------------------------------
>YP_010804708.1__hypothetical_protein_QKU73_gp424__Acanthamoeba_castellanii_medusavirus
MD----------------------PPPT---------QYAPHI----LNG----------
--------------------------------PSPLQA----------------------
------------LDSR--------------------------------------------
------------------------------------------------------------
------------------------------------------------NARPERSPGVTA
PRIVAVDSRDRDRGA-------------------------------YTSACQFKMKLQHN
IQLVRSIELLEAIIPVLAVPTSTT--NTTP---------VVMDIRILEGGI---------
-----------------------------ISAQSDASQNP--------------------
------------------------------------------------------------
------------------------------------------------------------
--------------------------------------------------AGT-------
----------HNAVSDDAFGHFIIADAL--AVGAYLVWK--SNDQHRLVRRFPEALTRLD
EIEIIFKVRRDSAVPVELGGTSNNVFLKFE------------------------------
-------------------------------VVAAK
>NP_077576.1__EsV_1_91__Ectocarpus_siliculosus_virus_1
MS----------------------------------------------------------
--------------------------------------VNRRSDLD--------------
------------------------------------------------------------
------------------------------------------------------------
----------------------------------------------------LSRTDGVH
HKYLNLSSADRDKTL-------------------------------YPDSADAELTFDD-
QSNVIGMKILNFEIPHTRYAIDNT--TNNLYISEKR-GEYFYSIRVSPGAHSIQNLCVAL
TLSSKCPVMFNGDRDMGDYEYIIHASTATVTLSVNSDTEALSFLAPSDQVFKPGLVVQVV
ENTEMVPYAGVNAD--QANSGVLSIGSPFSSNSAGDSARLSGVPGFM-------NDMVTV
AVVHDETHVEMYVNRAALWSHE----AGTLANLSDPGVEWGVTDISGDVVVFNGFHSEEF
Q-DLNATALVDYPTILLFEDGVTS----LSPVNTTLGTT--YIAPNRFDLSRGRRMVLCR
AI-VDNQDVGPSLSTRSFFGRIQFSGAN------LVNFL--GKDTAVGSHEFNSVMKRIN
KIRFQFYNENGTTY--DFIGVDYTMFLELV--------------------------CLD-
-------------------------------SNKGL
>YP_002154730.1__hypothetical_protein_FeldSpV_gp108__Feldmannia_species_virus
MS----------------------------------------------------------
------------------------------------------------------------
------------------------------------------------------------
------------------------------------------------------------
-----------------------------------------------------------I
DHFVSLSSASRDKNA-------------------------------FTSSDDCEINFDD-
IVNVVGIELLNFEVPHTRYAIDDS--DNTLYISEKV-GDNFFGLRAGTGGYTISNLAVAL
ELSQKTPIVYNAGTVPGLLPYNVHVCKEVLSLVKISDTKSVQFIAPFEYILAPGLTVQV-
--TELVPYSSSQASDVDTKFDVLGFQSPFSCTSPGDHVVLSGSESFG-------DGVHTV
VSTYDDTHLDISIDPNRLFDSS----GLQVASVDSPSETFTVSEIGGDEVYITGFESSSE
LSVFQVQSVAPYPTLPPPENLSMK----ISPICTGVPTT--FVSPHRFDLSKGRRVMLCR
VS-VDGKDLGQN-SRVTFFGRIQFSGAD------LVNFL--SRHQAVGRHDFPSLVKRLR
SLRFRFYNEDGSEY--RFEGVDYTVFLKIA--------------------------TLH-
-------------------------------SNTGL
>YP_009665706.1__FirrV_1_A30__Feldmannia_irregularis_virus_a
MW----------------------------------------------------------
--------------------------------------PLRSSNPV----PS--------
------------------------------------------------------------
------------------------------------------------------------
----------------------------------------------------EEGNEKTV
EHYLSLSSASRDKNT-------------------------------FTSSDDCEIAFDD-
IHNVIGLELVNFEIPHTRYAIDSD--NNSLYISEQV-GDHFYGLRLGTGGYTISNLCTSL
ELSQQAAMPYNGDTTGGTVPYNIHVCTETLTVTKQGDSSAVSFLAPYEYILAPGLMVQV-
--IAMVPYSSFQVSDVDTAFEVLGVQSPIATSSPGDSVSISDSSSML-------GGPYTV
SSTYDDTHFDIYVDANTLLDVD----DTDLQITSDKSTFSSVSDISGETVYLTGL-SSPE
MTELNLTSVNSYPVSAINKD-TMS----ISPCNTGHPTT--YVSPHRFDLSKGRRMMLCR
AS-IDGRDLGQD-SRTVFFGRIQLSGAD------MVNFL--SAHQAMGRHRFTSLVKKLH
RLRFRFYNENGTEY--NFEGVDYTVLLKIT--------------------------TLY-
-------------------------------SNTGV
